# Supplementary material for: Highly efficient anion exchange membrane water electrolyzers via chromium-doped amorphous electrocatalysts
Source: Nat Commun. 2024 Apr 22;15:3416. doi: 10.1038/s41467-024-47736-0 (PMC11035637; doi:10.1038/s41467-024-47736-0)
Supplement: Supplementary file 3 — Source Data [file 41467_2024_47736_MOESM3_ESM.xlsx]

## Sheet: Fig. 2h
Fig. 2h
R (Å)	Co foil		CoO		Co2O3		Co3O4		CoCrOx
		B*0.2		D*0.3		F*0.4		H*0.6
0	0.45499	0.091	0.3341	0.10023	0.29378	0.11751	0.30075	0.18045	0.25316
0.03068	0.46906	0.09381	0.34914	0.10474	0.31084	0.12434	0.28519	0.17111	0.24846
0.06136	0.50484	0.10097	0.38453	0.11536	0.35514	0.14205	0.242	0.1452	0.23461
0.09204	0.54812	0.10962	0.42088	0.12626	0.4127	0.16508	0.18451	0.11071	0.21244
0.12272	0.58493	0.11699	0.44216	0.13265	0.47082	0.18833	0.14822	0.08893	0.18378
0.1534	0.60549	0.1211	0.43991	0.13197	0.5196	0.20784	0.18088	0.10853	0.15237
0.18408	0.60502	0.121	0.41392	0.12417	0.55125	0.2205	0.26062	0.15637	0.12599
0.21476	0.58383	0.11677	0.37304	0.11191	0.55974	0.2239	0.34475	0.20685	0.11798
0.24544	0.54751	0.1095	0.33662	0.10098	0.54116	0.21646	0.41098	0.24659	0.13697
0.27612	0.50713	0.10143	0.33006	0.09902	0.49451	0.1978	0.44665	0.26799	0.17486
0.3068	0.47805	0.09561	0.36441	0.10932	0.42323	0.16929	0.44429	0.26657	0.21899
0.33748	0.47443	0.09489	0.42327	0.12698	0.33867	0.13547	0.40086	0.24052	0.26056
0.36816	0.49972	0.09994	0.48087	0.14426	0.26877	0.10751	0.31767	0.1906	0.29345
0.39884	0.54336	0.10867	0.5176	0.15528	0.26281	0.10512	0.20029	0.12017	0.3129
0.42951	0.5881	0.11762	0.52281	0.15684	0.33455	0.13382	0.05828	0.03497	0.31503
0.46019	0.61797	0.12359	0.49528	0.14858	0.43845	0.17538	0.09601	0.0576	0.29686
0.49087	0.62144	0.12429	0.44537	0.13361	0.53473	0.21389	0.24693	0.14816	0.25647
0.52155	0.59233	0.11847	0.39916	0.11975	0.5993	0.23972	0.37856	0.22714	0.19361
0.55223	0.53077	0.10615	0.39563	0.11869	0.61589	0.24636	0.47477	0.28486	0.11276
0.58291	0.44649	0.0893	0.45435	0.1363	0.57384	0.22953	0.521	0.3126	0.06672
0.61359	0.3681	0.07362	0.55141	0.16542	0.46948	0.18779	0.50566	0.3034	0.16641
0.64427	0.35445	0.07089	0.64953	0.19486	0.31618	0.12647	0.42171	0.25303	0.31188
0.67495	0.44643	0.08929	0.7208	0.21624	0.22137	0.08855	0.27052	0.16231	0.47474
0.70563	0.60896	0.12179	0.74926	0.22478	0.41088	0.16435	0.11439	0.06863	0.64745
0.73631	0.79572	0.15914	0.73145	0.21944	0.74672	0.29869	0.30583	0.1835	0.82406
0.76699	0.97829	0.19566	0.68	0.204	1.13213	0.45285	0.64253	0.38552	0.99885
0.79767	1.13847	0.22769	0.62972	0.18892	1.53266	0.61307	1.02144	0.61286	1.16642
0.82835	1.26393	0.25279	0.63464	0.19039	1.92151	0.7686	1.4157	0.84942	1.32188
0.85903	1.34727	0.26945	0.72831	0.21849	2.27336	0.90934	1.80106	1.08063	1.46124
0.88971	1.38629	0.27726	0.88698	0.2661	2.56483	1.02593	2.1536	1.29216	1.58168
0.92039	1.38467	0.27693	1.06108	0.31832	2.77618	1.11047	2.45111	1.47067	1.68196
0.95107	1.35226	0.27045	1.20938	0.36282	2.89358	1.15743	2.67509	1.60505	1.76272
0.98175	1.30464	0.26093	1.30767	0.3923	2.91206	1.16482	2.81301	1.6878	1.82679
1.01243	1.26052	0.2521	1.35282	0.40585	2.83955	1.13582	2.86112	1.71667	1.87932
1.04311	1.23606	0.24721	1.37018	0.41105	2.70288	1.08115	2.82787	1.69672	1.92774
1.07379	1.23711	0.24742	1.41881	0.42564	2.55599	1.0224	2.7383	1.64298	1.98122
1.10447	1.25478	0.25096	1.57352	0.47206	2.48467	0.99387	2.6388	1.58328	2.04954
1.13515	1.2685	0.2537	1.8737	0.56211	2.58696	1.03478	2.59721	1.55832	2.14142
1.16583	1.25401	0.2508	2.29587	0.68876	2.91758	1.16703	2.68653	1.61192	2.2626
1.19651	1.19131	0.23826	2.78054	0.83416	3.45446	1.38178	2.9491	1.76946	2.41457
1.22718	1.07188	0.21438	3.26252	0.97876	4.13126	1.6525	3.37307	2.02384	2.59421
1.25786	0.9105	0.1821	3.68336	1.10501	4.87855	1.95142	3.90814	2.34488	2.79455
1.28854	0.77437	0.15487	3.99614	1.19884	5.6382	2.25528	4.49417	2.6965	3.00594
1.31922	0.80961	0.16192	4.16975	1.25092	6.36368	2.54547	5.0765	3.0459	3.21733
1.3499	1.09648	0.2193	4.19391	1.25817	7.01791	2.80716	5.60962	3.36577	3.41733
1.38058	1.54744	0.30949	4.08548	1.22564	7.5719	3.02876	6.05712	3.63427	3.595
1.41126	2.06581	0.41316	3.89523	1.16857	8.004	3.2016	6.39107	3.83464	3.74044
1.44194	2.58505	0.51701	3.71184	1.11355	8.29949	3.31979	6.59165	3.95499	3.84531
1.47262	3.05067	0.61013	3.6491	1.09473	8.45032	3.38013	6.64693	3.98816	3.90323
1.5033	3.41278	0.68256	3.79747	1.13924	8.45479	3.38192	6.55269	3.93161	3.91012
1.53398	3.62595	0.72519	4.1636	1.24908	8.31718	3.32687	6.31208	3.78725	3.86444
1.56466	3.65324	0.73065	4.66905	1.40072	8.04736	3.21894	5.93517	3.5611	3.76742
1.59534	3.47517	0.69503	5.20378	1.56114	7.66035	3.06414	5.4384	3.26304	3.62304
1.62602	3.11129	0.62226	5.66873	1.70062	7.176	2.8704	4.84394	2.90636	3.43794
1.6567	2.68	0.536	5.99059	1.79718	6.61853	2.64741	4.17917	2.5075	3.22112
1.68738	2.52879	0.50576	6.12371	1.83711	6.01607	2.40643	3.47654	2.08592	2.98339
1.71806	3.14496	0.62899	6.04872	1.81461	5.39969	2.15987	2.77434	1.66461	2.73648
1.74874	4.56477	0.91295	5.77025	1.73108	4.80164	1.92066	2.12002	1.27201	2.49182
1.77942	6.53248	1.3065	5.31384	1.59415	4.25194	1.70077	1.5781	0.94686	2.25901
1.8101	8.8693	1.77386	4.72185	1.41656	3.77255	1.50902	1.23617	0.7417	2.04398
1.84078	11.4621	2.29243	4.04889	1.21467	3.36995	1.34798	1.15166	0.69099	1.84762
1.87146	14.2187	2.84373	3.35764	1.00729	3.02927	1.21171	1.24157	0.74494	1.66534
1.90214	17.0506	3.41012	2.71717	0.81515	2.71523	1.08609	1.35651	0.81391	1.48812
1.93282	19.8692	3.97383	2.20547	0.66164	2.38163	0.95265	1.40302	0.84181	1.30494
1.9635	22.5857	4.51713	1.90915	0.57274	1.98544	0.79418	1.34469	0.80682	1.10565
1.99418	25.1135	5.0227	1.88834	0.5665	1.50425	0.6017	1.18626	0.71176	0.88371
2.02485	27.3711	5.47422	2.11769	0.63531	0.98444	0.39378	0.9892	0.59352	0.63916
2.05553	29.2852	5.85704	2.51242	0.75373	0.79874	0.31949	0.93013	0.55808	0.388
2.08621	30.7937	6.15874	2.99622	0.89886	1.42095	0.56838	1.21465	0.72879	0.23541
2.11689	31.8482	6.36963	3.51488	1.05446	2.43138	0.97255	1.78833	1.073	0.40059
2.14757	32.416	6.48321	4.02752	1.20826	3.60595	1.44238	2.5126	1.50756	0.692
2.17825	32.4819	6.49637	4.50557	1.35167	4.86798	1.94719	3.30365	1.98219	0.99544
2.20893	32.0479	6.40957	4.94113	1.48234	6.16172	2.46469	4.10601	2.46361	1.2814
2.23961	31.1337	6.22674	5.35916	1.60775	7.43362	2.97345	4.87485	2.92491	1.53236
2.27029	29.7754	5.95509	5.82541	1.74762	8.63041	3.45217	5.57118	3.34271	1.73446
2.30097	28.0238	5.60477	6.43842	1.93152	9.70053	3.88021	6.16146	3.69688	1.87664
2.33165	25.9417	5.18834	7.29681	2.18904	10.5964	4.23856	6.61857	3.97114	1.95081
2.36233	23.6012	4.72023	8.45544	2.53663	11.2769	4.51074	6.92309	4.15386	1.95229
2.39301	21.0802	4.21604	9.90161	2.97048	11.7094	4.68375	7.06465	4.23879	1.88001
2.42369	18.4591	3.69182	11.5632	3.46897	11.872	4.74878	7.04308	4.22585	1.73664
2.45437	15.817	3.16341	13.3319	3.99956	11.7545	4.70182	6.86948	4.12169	1.52841
2.48505	13.2286	2.64572	15.0836	4.52509	11.36	4.54398	6.56718	3.94031	1.2649
2.51573	10.7609	2.15219	16.694	5.00819	10.7044	4.28177	6.17268	3.70361	0.95869
2.54641	8.47132	1.69426	18.0483	5.41449	9.81785	3.92714	5.73637	3.44182	0.62535
2.57709	6.40563	1.28113	19.05	5.715	8.74434	3.49774	5.32175	3.19305	0.28845
2.60777	4.59838	0.91968	19.627	5.8881	7.54404	3.01762	5.00005	3.00003	0.14744
2.63845	3.07573	0.61515	19.736	5.92081	6.2984	2.51936	4.83523	2.90114	0.43495
2.66913	1.86909	0.37382	19.3651	5.80952	5.1232	2.04928	4.86072	2.91643	0.72799
2.69981	1.07274	0.21455	18.5334	5.56001	4.19114	1.67646	5.06381	3.03828	0.98129
2.73049	0.91591	0.18318	17.2892	5.18677	3.72604	1.49042	5.39422	3.23653	1.18228
2.76117	1.21354	0.24271	15.7056	4.71167	3.85021	1.54008	5.78849	3.47309	1.3237
2.79185	1.55051	0.3101	13.8737	4.16211	4.41527	1.76611	6.18951	3.71371	1.40217
2.82252	1.8192	0.36384	11.8961	3.56881	5.16354	2.06541	6.55436	3.93261	1.41795
2.8532	2.01717	0.40343	9.8782	2.96346	5.91249	2.365	6.85451	4.11271	1.37478
2.88388	2.15976	0.43195	7.92096	2.37629	6.56285	2.62514	7.07338	4.24403	1.27968
2.91456	2.26082	0.45216	6.11301	1.8339	7.06464	2.82586	7.20329	4.32198	1.14265
2.94524	2.3291	0.46582	4.52472	1.35742	7.39579	2.95831	7.24273	4.34564	0.97654
2.97592	2.3701	0.47402	3.20287	0.96086	7.55126	3.02051	7.19397	4.31638	0.79734
3.0066	2.38984	0.47797	2.16599	0.6498	7.53726	3.01491	7.06121	4.23673	0.62563
3.03728	2.39855	0.47971	1.39952	0.41986	7.36747	2.94699	6.84929	4.10958	0.48978
3.06796	2.4125	0.4825	0.8525	0.25575	7.06036	2.82415	6.56292	3.93775	0.42395
3.09864	2.45238	0.49048	0.44608	0.13382	6.63719	2.65488	6.20657	3.72394	0.43891
3.12932	2.53786	0.50757	0.10879	0.03264	6.12034	2.44814	5.78478	3.47087	0.50013
3.16	2.68007	0.53601	0.23379	0.07014	5.53231	2.21292	5.30282	3.18169	0.56693
3.19068	2.87669	0.57534	0.54208	0.16263	4.8951	1.95804	4.76743	2.86046	0.61671
3.22136	3.1128	0.62256	0.81241	0.24372	4.23023	1.69209	4.18753	2.51252	0.64046
3.25204	3.3662	0.67324	1.00962	0.30289	3.55944	1.42378	3.57478	2.14487	0.63679
3.28272	3.6133	0.72266	1.10257	0.33077	2.90635	1.16254	2.9441	1.76646	0.60894
3.3134	3.83327	0.76665	1.0706	0.32118	2.29999	0.92	2.31445	1.38867	0.56338
3.34408	4.01043	0.80209	0.91064	0.27319	1.7817	0.71268	1.71146	1.02687	0.50889
3.37476	4.1353	0.82706	0.65785	0.19735	1.41417	0.56567	1.17711	0.70627	0.45548
3.40544	4.2048	0.84096	0.50087	0.15026	1.26647	0.50659	0.80373	0.48224	0.41253
3.43612	4.22196	0.84439	0.79821	0.23946	1.33431	0.53372	0.75051	0.45031	0.38567
3.4668	4.19528	0.83906	1.38411	0.41523	1.51683	0.60673	0.97341	0.58405	0.37374
3.49748	4.13764	0.82753	2.07295	0.62189	1.71433	0.68573	1.26304	0.75782	0.36952
3.52816	4.06511	0.81302	2.79649	0.83895	1.86975	0.7479	1.52264	0.91358	0.36392
3.55884	3.99554	0.79911	3.51203	1.05361	1.95507	0.78203	1.72275	1.03365	0.34978
3.58952	3.947	0.7894	4.18566	1.2557	1.95787	0.78315	1.85674	1.11404	0.32347
3.62019	3.93629	0.78726	4.78982	1.43694	1.87494	0.74998	1.92803	1.15682	0.28495
3.65087	3.97753	0.79551	5.3034	1.59102	1.70937	0.68375	1.94601	1.16761	0.23792
3.68155	4.08096	0.81619	5.71223	1.71367	1.46912	0.58765	1.92394	1.15436	0.19072
3.71223	4.25213	0.85043	6.00948	1.80284	1.16601	0.4664	1.87735	1.12641	0.15838
3.74291	4.49142	0.89828	6.19583	1.85875	0.81501	0.326	1.82237	1.09342	0.15778
3.77359	4.79402	0.9588	6.27934	1.8838	0.4344	0.17376	1.77366	1.06419	0.18672
3.80427	5.15028	1.03006	6.27485	1.88245	0.08075	0.0323	1.74228	1.04537	0.22631
3.83495	5.54627	1.10925	6.2025	1.86075	0.36908	0.14763	1.73414	1.04048	0.26169
3.86563	5.96468	1.19294	6.08545	1.82563	0.73421	0.29368	1.74959	1.04976	0.28477
3.89631	6.38586	1.27717	5.94648	1.78394	1.06156	0.42463	1.78468	1.07081	0.29145
3.92699	6.78903	1.35781	5.80414	1.74124	1.33361	0.53345	1.83306	1.09984	0.28021
3.95767	7.15364	1.43073	5.66926	1.70078	1.53665	0.61466	1.88768	1.13261	0.25148
3.98835	7.46067	1.49213	5.54336	1.66301	1.65982	0.66393	1.94162	1.16497	0.20736
4.01903	7.6939	1.53878	5.41978	1.62593	1.69519	0.67808	1.98818	1.19291	0.15145
4.04971	7.841	1.5682	5.28764	1.58629	1.63795	0.65518	2.02055	1.21233	0.08958
4.08039	7.89451	1.5789	5.13714	1.54114	1.48647	0.59459	2.03155	1.21893	0.04051
4.11107	7.85239	1.57048	4.96491	1.48947	1.24248	0.49699	2.01361	1.20816	0.06844
4.14175	7.71846	1.54369	4.77782	1.43335	0.91176	0.36471	1.95904	1.17542	0.12403
4.17243	7.50243	1.50049	4.59453	1.37836	0.50945	0.20378	1.86054	1.11633	0.17283
4.20311	7.21958	1.44392	4.44355	1.33307	0.19067	0.07627	1.71188	1.02713	0.20813
4.23379	6.89007	1.37801	4.35686	1.30706	0.60493	0.24197	1.50856	0.90513	0.22664
4.26447	6.53783	1.30757	4.35953	1.30786	1.19299	0.4772	1.24859	0.74915	0.22673
4.29515	6.18873	1.23775	4.45953	1.33786	1.82488	0.72995	0.93363	0.56018	0.2084
4.32583	5.86805	1.17361	4.64444	1.39333	2.4772	0.99088	0.57324	0.34394	0.17387
4.35651	5.59727	1.11945	4.88734	1.4662	3.13159	1.25264	0.23697	0.14218	0.12987
4.38719	5.39055	1.07811	5.15726	1.54718	3.77053	1.50821	0.41988	0.25193	0.09798
4.41786	5.25215	1.05043	5.42798	1.62839	4.377	1.7508	0.8882	0.53292	0.12051
4.44854	5.17606	1.03521	5.68256	1.70477	4.93485	1.97394	1.39812	0.83887	0.19031
4.47922	5.14814	1.02963	5.91408	1.77422	5.4292	2.17168	1.919	1.1514	0.27701
4.5099	5.15006	1.03001	6.12367	1.8371	5.84684	2.33874	2.43353	1.46012	0.36757
4.54058	5.16323	1.03265	6.31704	1.89511	6.17674	2.4707	2.92652	1.75591	0.4555
4.57126	5.17168	1.03434	6.50022	1.95007	6.41034	2.56414	3.38399	2.0304	0.53641
4.60194	5.16332	1.03266	6.67567	2.0027	6.54188	2.61675	3.79336	2.27601	0.60704
4.63262	5.1301	1.02602	6.8398	2.05194	6.56863	2.62745	4.1438	2.48628	0.66506
4.6633	5.06737	1.01347	6.98244	2.09473	6.491	2.5964	4.42664	2.65599	0.70891
4.69398	4.97299	0.9946	7.08827	2.12648	6.31257	2.52503	4.63559	2.78135	0.7378
4.72466	4.84644	0.96929	7.13937	2.14181	6.04004	2.41602	4.76684	2.86011	0.75154
4.75534	4.68808	0.93762	7.11832	2.1355	5.68308	2.27323	4.81908	2.89145	0.75046
4.78602	4.49867	0.89973	7.0108	2.10324	5.25417	2.10167	4.79332	2.87599	0.73526
4.8167	4.27917	0.85583	6.80757	2.04227	4.76847	1.90739	4.69266	2.8156	0.70687
4.84738	4.03075	0.80615	6.50554	1.95166	4.24374	1.69749	4.52198	2.71319	0.66636
4.87806	3.75503	0.75101	6.10808	1.83242	3.70057	1.48023	4.28751	2.5725	0.61487
4.90874	3.45427	0.69085	5.62465	1.6874	3.16309	1.26524	3.99654	2.39793	0.55359
4.93942	3.13165	0.62633	5.06998	1.521	2.66031	1.06413	3.65714	2.19428	0.48375
4.9701	2.79144	0.55829	4.4628	1.33884	2.22809	0.89124	3.27794	1.96676	0.40671
5.00078	2.43908	0.48782	3.82446	1.14734	1.90847	0.76339	2.86832	1.72099	0.32398
5.03146	2.08116	0.41623	3.17763	0.95329	1.73772	0.69509	2.43884	1.4633	0.23731
5.06214	1.72547	0.34509	2.54577	0.76373	1.71916	0.68766	2.00256	1.20154	0.14886
5.09282	1.38124	0.27625	1.955	0.5865	1.81068	0.72427	1.57842	0.94705	0.06248
5.1235	1.06017	0.21203	1.44324	0.43297	1.95168	0.78067	1.19988	0.71993	0.03825
5.15418	0.77973	0.15595	1.08759	0.32628	2.09241	0.83696	0.93402	0.56041	0.1148
5.18486	0.57153	0.11431	1.0194	0.30582	2.20111	0.88044	0.87992	0.52795	0.18961
5.21553	0.4858	0.09716	1.26524	0.37957	2.26004	0.90402	1.04773	0.62864	0.2561
5.24621	0.53552	0.1071	1.69206	0.50762	2.26085	0.90434	1.32847	0.79708	0.31196
5.27689	0.65552	0.1311	2.20429	0.66129	2.20155	0.88062	1.63471	0.98082	0.35558
5.30757	0.78729	0.15746	2.76183	0.82855	2.08478	0.83391	1.92336	1.15402	0.38592
5.33825	0.90521	0.18104	3.34199	1.0026	1.9168	0.76672	2.17229	1.30337	0.40248
5.36893	0.99964	0.19993	3.92341	1.17702	1.70694	0.68278	2.36851	1.42111	0.40535
5.39961	1.0673	0.21346	4.48179	1.34454	1.46739	0.58696	2.5041	1.50246	0.3952
5.43029	1.10752	0.2215	4.99	1.497	1.21366	0.48546	2.57474	1.54485	0.37324
5.46097	1.12082	0.22416	5.41996	1.62599	0.96607	0.38643	2.57926	1.54755	0.34112
5.49165	1.10825	0.22165	5.74498	1.72349	0.75364	0.30146	2.51941	1.51164	0.30086
5.52233	1.07118	0.21424	5.94214	1.78264	0.61769	0.24708	2.39975	1.43985	0.25472
5.55301	1.0112	0.20224	5.99447	1.79834	0.59304	0.23722	2.22741	1.33645	0.20509
5.58369	0.93021	0.18604	5.89254	1.76776	0.66028	0.26411	2.01188	1.20713	0.15438
5.61437	0.83057	0.16611	5.63554	1.69066	0.76248	0.30499	1.76463	1.05878	0.10498
5.64505	0.7152	0.14304	5.23172	1.56952	0.85739	0.34296	1.49888	0.89933	0.05956
5.67573	0.58777	0.11755	4.69811	1.40943	0.92438	0.36975	1.22946	0.73768	0.02496
5.70641	0.45294	0.09059	4.05973	1.21792	0.95611	0.38244	0.97322	0.58393	0.03197
5.73709	0.31704	0.06341	3.34837	1.00451	0.95371	0.38148	0.7503	0.45018	0.05812
5.76777	0.19159	0.03832	2.60142	0.78043	0.92524	0.3701	0.58579	0.35147	0.08024
5.79845	0.11523	0.02305	1.86228	0.55868	0.88544	0.35417	0.50398	0.30239	0.09609
5.82913	0.15556	0.03111	1.18805	0.35642	0.85498	0.34199	0.50328	0.30197	0.10569
5.85981	0.24265	0.04853	0.69676	0.20903	0.85626	0.3425	0.54773	0.32864	0.1096
5.89049	0.32248	0.0645	0.64821	0.19446	0.90385	0.36154	0.60179	0.36107	0.10872
5.92117	0.38195	0.07639	0.93035	0.2791	0.99659	0.39864	0.64917	0.3895	0.10413
5.95185	0.41605	0.08321	1.21434	0.3643	1.12019	0.44808	0.68857	0.41314	0.09701
5.98253	0.42268	0.08454	1.40462	0.42139	1.2562	0.50248	0.72703	0.43622	0.08857
6.0132	0.40189	0.08038	1.48342	0.44503	1.38815	0.55526	0.77451	0.4647	0.07996

## Sheet: Fig. 2i
Fig. 2i
R (Å)	Cr foil		Cr2O3	CoCrOx
		B*0.4
0	0.47115	0.18846	0.01442	0.54657
0.03068	0.46259	0.18504	0.25156	0.5424
0.06136	0.43975	0.1759	0.47698	0.53235
0.09204	0.41109	0.16444	0.65397	0.52317
0.12272	0.38961	0.15584	0.7641	0.52346
0.1534	0.38812	0.15525	0.7956	0.53934
0.18408	0.41071	0.16428	0.74449	0.57046
0.21476	0.44928	0.17971	0.61515	0.60975
0.24544	0.4898	0.19592	0.42031	0.64677
0.27612	0.5196	0.20784	0.18277	0.67149
0.3068	0.53047	0.21219	0.11197	0.67664
0.33748	0.51961	0.20784	0.3613	0.65927
0.36816	0.49037	0.19615	0.58939	0.62207
0.39884	0.45345	0.18138	0.76141	0.57544
0.42951	0.42708	0.17083	0.85607	0.5394
0.46019	0.43129	0.17252	0.85984	0.54047
0.49087	0.47311	0.18924	0.76815	0.59586
0.52155	0.53987	0.21595	0.58659	0.69878
0.55223	0.61039	0.24416	0.33372	0.82715
0.58291	0.66565	0.26626	0.11152	0.95839
0.61359	0.69204	0.27682	0.35893	1.07458
0.64427	0.68202	0.27281	0.68036	1.16287
0.67495	0.63524	0.2541	0.96153	1.21552
0.70563	0.56189	0.22476	1.1637	1.23079
0.73631	0.49017	0.19607	1.25639	1.21471
0.76699	0.47273	0.18909	1.21756	1.18351
0.79767	0.55313	0.22125	1.03573	1.1652
0.82835	0.71319	0.28528	0.71208	1.19522
0.85903	0.90683	0.36273	0.26906	1.30083
0.88971	1.09761	0.43904	0.33355	1.48459
0.92039	1.25961	0.50385	0.95589	1.72562
0.95107	1.37366	0.54946	1.61477	1.99388
0.98175	1.42587	0.57035	2.25483	2.26082
1.01243	1.40763	0.56305	2.82736	2.50429
1.04311	1.31589	0.52635	3.28948	2.71139
1.07379	1.15337	0.46135	3.60958	2.88191
1.10447	0.92853	0.37141	3.77438	3.03224
1.13515	0.65505	0.26202	3.79812	3.19826
1.16583	0.35106	0.14043	3.73443	3.43244
1.19651	0.03905	0.01562	3.68718	3.79058
1.22718	0.26294	0.10517	3.80011	4.31111
1.25786	0.5277	0.21108	4.19496	5.00098
1.28854	0.73835	0.29534	4.89408	5.83722
1.31922	0.88208	0.35283	5.82279	6.77756
1.3499	0.95662	0.38265	6.87056	7.7704
1.38058	0.9767	0.39068	7.9319	8.76102
1.41126	0.98307	0.39323	8.91818	9.69532
1.44194	1.04397	0.41759	9.75889	10.5225
1.47262	1.22236	0.48894	10.4014	11.1973
1.5033	1.52715	0.61086	10.8108	11.6823
1.53398	1.92053	0.76821	10.9691	11.9494
1.56466	2.35467	0.94187	10.8746	11.9818
1.59534	2.78926	1.1157	10.5396	11.7747
1.62602	3.19701	1.2788	9.98834	11.3355
1.6567	3.56876	1.4275	9.2535	10.6836
1.68738	3.92027	1.56811	8.37346	9.84956
1.71806	4.2983	1.71932	7.3896	8.87291
1.74874	4.77903	1.91161	6.3448	7.80044
1.77942	5.4509	2.18036	5.2838	6.68341
1.8101	6.38475	2.5539	4.25661	5.57492
1.84078	7.61038	3.04415	3.32732	4.52704
1.87146	9.1142	3.64568	2.58976	3.58783
1.90214	10.851	4.3404	2.17034	2.79742
1.93282	12.7566	5.10263	2.13518	2.181
1.9635	14.7563	5.9025	2.36207	1.73701
1.99418	16.7701	6.70805	2.65129	1.42698
2.02485	18.7169	7.48677	2.86541	1.1855
2.05553	20.5174	8.20695	2.93248	0.9517
2.08621	22.0976	8.83905	2.82341	0.696
2.11689	23.3923	9.35691	2.54626	0.44372
2.14757	24.3473	9.73893	2.16275	0.3698
2.17825	24.9225	9.969	1.84227	0.61268
2.20893	25.0932	10.0373	1.89579	0.96215
2.23961	24.8511	9.94046	2.47544	1.31754
2.27029	24.2051	9.68205	3.39133	1.64554
2.30097	23.1798	9.27194	4.43862	1.93122
2.33165	21.8147	8.72588	5.48926	2.16989
2.36233	20.1615	8.06461	6.45609	2.36455
2.39301	18.2817	7.3127	7.27409	2.52335
2.42369	16.2432	6.49726	7.89536	2.65627
2.45437	14.1165	5.64658	8.28855	2.77141
2.48505	11.9716	4.78865	8.43908	2.87195
2.51573	9.87459	3.94983	8.34893	2.9548
2.54641	7.88425	3.1537	8.03537	3.01157
2.57709	6.05	2.42	7.52871	3.03104
2.60777	4.41018	1.76407	6.86901	3.00238
2.63845	2.99194	1.19678	6.102	2.91798
2.66913	1.81461	0.72584	5.27465	2.77548
2.69981	0.91127	0.36451	4.43075	2.57884
2.73049	0.49142	0.19657	3.60736	2.33853
2.76117	0.75934	0.30373	2.83341	2.07096
2.79185	1.11257	0.44503	2.13308	1.79706
2.82252	1.38124	0.5525	1.54145	1.53973
2.8532	1.56826	0.6273	1.14869	1.31923
2.88388	1.69436	0.67774	1.12172	1.14613
2.91456	1.77858	0.71143	1.46246	1.01459
2.94524	1.83479	0.73392	1.9864	0.90271
2.97592	1.87278	0.74911	2.58051	0.78242
3.0066	1.90114	0.76046	3.19632	0.63083
3.03728	1.92995	0.77198	3.80733	0.43699
3.06796	1.97138	0.78855	4.39507	0.21199
3.09864	2.03743	0.81497	4.94529	0.17185
3.12932	2.1355	0.8542	5.44664	0.45314
3.16	2.26456	0.90583	5.88947	0.77493
3.19068	2.41436	0.96574	6.26456	1.09367
3.22136	2.56815	1.02726	6.56199	1.38714
3.25204	2.70682	1.08273	6.77058	1.63691
3.28272	2.81267	1.12507	6.87819	1.82799
3.3134	2.87194	1.14878	6.87286	1.9496
3.34408	2.87629	1.15052	6.74478	1.99573
3.37476	2.82338	1.12935	6.48848	1.96545
3.40544	2.71681	1.08672	6.10498	1.86291
3.43612	2.56562	1.02625	5.60367	1.69695
3.4668	2.38352	0.95341	5.00365	1.48071
3.49748	2.18821	0.87529	4.33497	1.23131
3.52816	2.0013	0.80052	3.64027	0.97044
3.55884	1.84891	0.73956	2.97804	0.7276
3.58952	1.76226	0.7049	2.42722	0.5484
3.62019	1.77448	0.70979	2.08102	0.49112
3.65087	1.91086	0.76435	1.99474	0.55598
3.68155	2.17902	0.87161	2.1149	0.67002
3.71223	2.5696	1.02784	2.31959	0.7778
3.74291	3.06427	1.22571	2.50882	0.85585
3.77359	3.64121	1.45648	2.6273	0.89672
3.80427	4.27656	1.71062	2.65177	0.9007
3.83495	4.94437	1.97775	2.57837	0.87241
3.86563	5.61683	2.24673	2.41475	0.819
3.89631	6.2651	2.50604	2.17489	0.74896
3.92699	6.86061	2.74424	1.87566	0.67102
3.95767	7.37666	2.95066	1.5347	0.59314
3.98835	7.79003	3.11601	1.17058	0.52153
4.01903	8.08256	3.23302	0.80959	0.45975
4.04971	8.24245	3.29698	0.52234	0.40844
4.08039	8.2654	3.30616	0.51123	0.3661
4.11107	8.15539	3.26216	0.8002	0.33067
4.14175	7.92518	3.17007	1.18618	0.3013
4.17243	7.59648	3.03859	1.59066	0.2792
4.20311	7.19977	2.87991	1.98607	0.26672
4.23379	6.77353	2.70941	2.35599	0.26493
4.26447	6.36223	2.54489	2.68787	0.27133
4.29515	6.01215	2.40486	2.9722	0.28001
4.32583	5.76403	2.30561	3.20286	0.28384
4.35651	5.64344	2.25737	3.37744	0.27648
4.38719	5.65316	2.26126	3.49707	0.25338
4.41786	5.77325	2.3093	3.56561	0.21238
4.44854	5.96921	2.38768	3.5883	0.15489
4.47922	6.20302	2.48121	3.57021	0.09313
4.5099	6.44119	2.57648	3.51489	0.09084
4.54058	6.65845	2.66338	3.42373	0.17522
4.57126	6.83798	2.73519	3.2964	0.2834
4.60194	6.97013	2.78805	3.13239	0.39466
4.63262	7.05048	2.82019	2.93359	0.49935
4.6633	7.07792	2.83117	2.70754	0.58992
4.69398	7.05309	2.82124	2.47128	0.66006
4.72466	6.97722	2.79089	2.25498	0.70493
4.75534	6.85155	2.74062	2.10253	0.72161
4.78602	6.67722	2.67089	2.0612	0.70962
4.8167	6.45562	2.58225	2.15658	0.67154
4.84738	6.18896	2.47558	2.374	0.61403
4.87806	5.88096	2.35239	2.67034	0.54933
4.90874	5.53749	2.215	2.99829	0.497
4.93942	5.1669	2.06676	3.31935	0.48131
4.9701	4.78012	1.91205	3.60605	0.51711
5.00078	4.39027	1.75611	3.84059	0.59664
5.03146	4.0118	1.60472	4.01307	0.69891
5.06214	3.65902	1.46361	4.11989	0.8044
5.09282	3.344	1.3376	4.16226	0.89916
5.1235	3.07416	1.22967	4.14472	0.97398
5.15418	2.8502	1.14008	4.07367	1.02334
5.18486	2.66548	1.06619	3.95605	1.04466
5.21553	2.50752	1.00301	3.7983	1.03792
5.24621	2.3612	0.94448	3.6057	1.00538
5.27689	2.21234	0.88493	3.3822	0.95124
5.30757	2.05033	0.82013	3.13065	0.8814
5.33825	1.8695	0.7478	2.8534	0.80309
5.36893	1.66926	0.6677	2.55293	0.72448
5.39961	1.45357	0.58143	2.23248	0.65406
5.43029	1.23027	0.49211	1.8964	0.59943
5.46097	1.01042	0.40417	1.55024	0.56548
5.49165	0.80813	0.32325	1.20067	0.55276
5.52233	0.64074	0.25629	0.85521	0.55747
5.55301	0.52744	0.21098	0.52255	0.5737
5.58369	0.47969	0.19188	0.21914	0.59599
5.61437	0.48617	0.19447	0.1488	0.62064
5.64505	0.51916	0.20766	0.38909	0.64577
5.67573	0.55601	0.2224	0.62317	0.67077
5.70641	0.58626	0.2345	0.82963	0.69562
5.73709	0.60795	0.24318	1.00688	0.72035
5.76777	0.62326	0.2493	1.15652	0.74477
5.79845	0.63512	0.25405	1.2817	0.7685
5.82913	0.64496	0.25799	1.38652	0.7911
5.85981	0.65167	0.26067	1.47538	0.81241
5.89049	0.65185	0.26074	1.55243	0.8327
5.92117	0.64098	0.25639	1.62097	0.85281
5.95185	0.61475	0.2459	1.68288	0.87402
5.98253	0.5702	0.22808	1.73824	0.89783
6.0132	0.5063	0.20252	1.7852	0.92548

## Sheet: Fig. 3a
Fig. 3a
FeCrOx				CoOx				CoCrOx				NiCrOx				RuO2
E (V)	E (vs RHE)	I (A)	j (mA/cm2)	E (V)	E (vs RHE)	I (A)	j (mA/cm2)	E (V)	E (vs RHE)	I (A)	j (mA/cm2)	E (V)	E (vs RHE)	I (A)	j (mA/cm2)	E (V)	E (vs RHE)	I (A)	j (mA/cm2)
0.3	1.22385	4.912e-05	0.19648	0.3	1.22283	0.0004049	1.6196	0.3	1.22297	0.0003641	1.4564	0.3	1.22351	0.0001483	0.5932	0.3	1.2238	7.69e-05	0.3076
0.301	1.22484	5.029e-05	0.20116	0.301	1.22374	0.0004367	1.7468	0.301	1.22399	0.0003579	1.4316	0.301	1.22451	0.0001505	0.602	0.301	1.22478	8.42e-05	0.3368
0.302	1.22584	5.011e-05	0.20044	0.302	1.22469	0.0004516	1.8064	0.302	1.22502	0.0003476	1.3904	0.302	1.22551	0.0001481	0.5924	0.302	1.22577	8.557e-05	0.34228
0.303	1.22684	5.026e-05	0.20104	0.303	1.22568	0.0004563	1.8252	0.303	1.22604	0.0003388	1.3552	0.303	1.22652	0.0001461	0.5844	0.303	1.22677	8.63e-05	0.3452
0.304	1.22785	4.919e-05	0.19676	0.304	1.22667	0.00046	1.84	0.304	1.22707	0.0003311	1.3244	0.304	1.22753	0.0001437	0.5748	0.304	1.22777	8.632e-05	0.34528
0.305	1.22885	4.895e-05	0.1958	0.305	1.22767	0.0004605	1.842	0.305	1.22808	0.0003251	1.3004	0.305	1.22853	0.000142	0.568	0.305	1.22877	8.648e-05	0.34592
0.306	1.22985	4.868e-05	0.19472	0.306	1.22866	0.0004622	1.8488	0.306	1.2291	0.0003197	1.2788	0.306	1.22954	0.0001407	0.5628	0.306	1.22977	8.72e-05	0.3488
0.307	1.23085	4.866e-05	0.19464	0.307	1.22965	0.0004668	1.8672	0.307	1.23011	0.0003152	1.2608	0.307	1.23054	0.0001393	0.5572	0.307	1.23077	8.785e-05	0.3514
0.308	1.23185	4.862e-05	0.19448	0.308	1.23065	0.0004672	1.8688	0.308	1.23112	0.0003115	1.246	0.308	1.23155	0.000138	0.552	0.308	1.23177	8.833e-05	0.35332
0.309	1.23285	4.848e-05	0.19392	0.309	1.23166	0.0004633	1.8532	0.309	1.23213	0.0003078	1.2312	0.309	1.23255	0.0001372	0.5488	0.309	1.23277	8.878e-05	0.35512
0.31	1.23385	4.836e-05	0.19344	0.31	1.23266	0.0004651	1.8604	0.31	1.23314	0.0003049	1.2196	0.31	1.23355	0.0001362	0.5448	0.31	1.23376	8.917e-05	0.35668
0.311	1.23485	4.841e-05	0.19364	0.311	1.23366	0.0004638	1.8552	0.311	1.23415	0.0003024	1.2096	0.311	1.23456	0.0001354	0.5416	0.311	1.23476	8.973e-05	0.35892
0.312	1.23585	4.927e-05	0.19708	0.312	1.23465	0.0004656	1.8624	0.312	1.23515	0.0002998	1.1992	0.312	1.23556	0.0001347	0.5388	0.312	1.23576	9.044e-05	0.36176
0.313	1.23685	4.855e-05	0.1942	0.313	1.23565	0.0004668	1.8672	0.313	1.23616	0.000298	1.192	0.313	1.23656	0.0001343	0.5372	0.313	1.23676	9.147e-05	0.36588
0.314	1.23785	4.855e-05	0.1942	0.314	1.23665	0.0004657	1.8628	0.314	1.23716	0.0002965	1.186	0.314	1.23756	0.0001337	0.5348	0.314	1.23776	9.21e-05	0.3684
0.315	1.23885	4.853e-05	0.19412	0.315	1.23765	0.0004677	1.8708	0.315	1.23817	0.0002948	1.1792	0.315	1.23856	0.0001336	0.5344	0.315	1.23876	9.271e-05	0.37084
0.316	1.23985	4.869e-05	0.19476	0.316	1.23865	0.0004666	1.8664	0.316	1.23917	0.0002937	1.1748	0.316	1.23956	0.0001331	0.5324	0.316	1.23975	9.347e-05	0.37388
0.317	1.24085	4.883e-05	0.19532	0.317	1.23965	0.0004657	1.8628	0.317	1.24017	0.0002927	1.1708	0.317	1.24056	0.0001329	0.5316	0.317	1.24075	9.387e-05	0.37548
0.318	1.24185	4.898e-05	0.19592	0.318	1.24064	0.000469	1.876	0.318	1.24118	0.0002918	1.1672	0.318	1.24156	0.0001329	0.5316	0.318	1.24175	9.472e-05	0.37888
0.319	1.24285	4.918e-05	0.19672	0.319	1.24163	0.0004733	1.8932	0.319	1.24218	0.0002913	1.1652	0.319	1.24257	0.0001326	0.5304	0.319	1.24275	9.547e-05	0.38188
0.32	1.24384	4.939e-05	0.19756	0.32	1.24263	0.0004727	1.8908	0.32	1.24318	0.0002907	1.1628	0.32	1.24357	0.0001326	0.5304	0.32	1.24375	9.646e-05	0.38584
0.321	1.24484	4.949e-05	0.19796	0.321	1.24364	0.0004721	1.8884	0.321	1.24418	0.0002903	1.1612	0.321	1.24456	0.0001327	0.5308	0.321	1.24474	9.671e-05	0.38684
0.322	1.24584	4.972e-05	0.19888	0.322	1.24464	0.0004701	1.8804	0.322	1.24518	0.0002902	1.1608	0.322	1.24557	0.0001326	0.5304	0.322	1.24574	9.725e-05	0.389
0.323	1.24684	5.003e-05	0.20012	0.323	1.24564	0.0004695	1.878	0.323	1.24618	0.00029	1.16	0.323	1.24656	0.0001329	0.5316	0.323	1.24674	9.84e-05	0.3936
0.324	1.24784	5.009e-05	0.20036	0.324	1.24662	0.0004768	1.9072	0.324	1.24718	0.0002899	1.1596	0.324	1.24756	0.0001332	0.5328	0.324	1.24774	9.959e-05	0.39836
0.325	1.24884	5.035e-05	0.2014	0.325	1.24762	0.0004786	1.9144	0.325	1.24818	0.0002901	1.1604	0.325	1.24856	0.000133	0.532	0.325	1.24873	0.0001009	0.4036
0.326	1.24984	5.054e-05	0.20216	0.326	1.24862	0.0004773	1.9092	0.326	1.24918	0.0002905	1.162	0.326	1.24956	0.0001334	0.5336	0.326	1.24973	0.0001017	0.4068
0.327	1.25084	5.088e-05	0.20352	0.327	1.24961	0.0004794	1.9176	0.327	1.25018	0.0002907	1.1628	0.327	1.25056	0.0001338	0.5352	0.327	1.25073	0.0001027	0.4108
0.328	1.25184	5.113e-05	0.20452	0.328	1.25062	0.000478	1.912	0.328	1.25118	0.000291	1.164	0.328	1.25156	0.0001338	0.5352	0.328	1.25173	0.0001035	0.414
0.329	1.25284	5.14e-05	0.2056	0.329	1.25161	0.0004816	1.9264	0.329	1.25218	0.0002915	1.166	0.329	1.25256	0.0001344	0.5376	0.329	1.25272	0.0001042	0.4168
0.33	1.25384	5.162e-05	0.20648	0.33	1.2526	0.0004827	1.9308	0.33	1.25318	0.0002918	1.1672	0.33	1.25356	0.0001348	0.5392	0.33	1.25372	0.0001046	0.4184
0.331	1.25484	5.192e-05	0.20768	0.331	1.2536	0.0004834	1.9336	0.331	1.25418	0.0002925	1.17	0.331	1.25456	0.0001351	0.5404	0.331	1.25472	0.0001054	0.4216
0.332	1.25584	5.228e-05	0.20912	0.332	1.2546	0.0004841	1.9364	0.332	1.25517	0.0002934	1.1736	0.332	1.25555	0.0001357	0.5428	0.332	1.25572	0.0001065	0.426
0.333	1.25683	5.258e-05	0.21032	0.333	1.25559	0.0004884	1.9536	0.333	1.25617	0.000294	1.176	0.333	1.25655	0.000136	0.544	0.333	1.25672	0.0001064	0.4256
0.334	1.25783	5.289e-05	0.21156	0.334	1.25659	0.0004868	1.9472	0.334	1.25717	0.0002951	1.1804	0.334	1.25755	0.0001365	0.546	0.334	1.25771	0.0001083	0.4332
0.335	1.25883	5.321e-05	0.21284	0.335	1.25759	0.0004894	1.9576	0.335	1.25817	0.0002959	1.1836	0.335	1.25855	0.0001372	0.5488	0.335	1.25871	0.0001104	0.4416
0.336	1.25983	5.353e-05	0.21412	0.336	1.25858	0.0004909	1.9636	0.336	1.25916	0.0002966	1.1864	0.336	1.25955	0.0001375	0.55	0.336	1.25971	0.0001115	0.446
0.337	1.26083	5.395e-05	0.2158	0.337	1.25957	0.000494	1.976	0.337	1.26016	0.0002979	1.1916	0.337	1.26055	0.0001381	0.5524	0.337	1.2607	0.0001123	0.4492
0.338	1.26183	5.425e-05	0.217	0.338	1.26058	0.0004923	1.9692	0.338	1.26116	0.0002988	1.1952	0.338	1.26154	0.0001389	0.5556	0.338	1.2617	0.0001131	0.4524
0.339	1.26283	5.459e-05	0.21836	0.339	1.26158	0.0004923	1.9692	0.339	1.26215	0.0002999	1.1996	0.339	1.26254	0.0001393	0.5572	0.339	1.2627	0.0001143	0.4572
0.34	1.26383	5.501e-05	0.22004	0.34	1.26259	0.0004874	1.9496	0.34	1.26315	0.0003014	1.2056	0.34	1.26354	0.0001399	0.5596	0.34	1.2637	0.0001153	0.4612
0.341	1.26483	5.532e-05	0.22128	0.341	1.26358	0.0004909	1.9636	0.341	1.26415	0.0003024	1.2096	0.341	1.26454	0.0001408	0.5632	0.341	1.26469	0.0001162	0.4648
0.342	1.26583	5.57e-05	0.2228	0.342	1.26458	0.0004919	1.9676	0.342	1.26514	0.0003036	1.2144	0.342	1.26554	0.0001413	0.5652	0.342	1.26569	0.0001174	0.4696
0.343	1.26682	5.609e-05	0.22436	0.343	1.26557	0.0004941	1.9764	0.343	1.26614	0.0003052	1.2208	0.343	1.26653	0.000142	0.568	0.343	1.26669	0.0001186	0.4744
0.344	1.26782	5.646e-05	0.22584	0.344	1.26656	0.0004987	1.9948	0.344	1.26714	0.0003063	1.2252	0.344	1.26753	0.0001428	0.5712	0.344	1.26768	0.0001197	0.4788
0.345	1.26882	5.689e-05	0.22756	0.345	1.26755	0.0005019	2.0076	0.345	1.26813	0.000308	1.232	0.345	1.26853	0.0001434	0.5736	0.345	1.26868	0.0001209	0.4836
0.346	1.26982	5.737e-05	0.22948	0.346	1.26854	0.0005043	2.0172	0.346	1.26913	0.0003095	1.238	0.346	1.26953	0.0001441	0.5764	0.346	1.26968	0.0001221	0.4884
0.347	1.27082	5.772e-05	0.23088	0.347	1.26954	0.0005066	2.0264	0.347	1.27012	0.0003108	1.2432	0.347	1.27052	0.0001451	0.5804	0.347	1.27068	0.0001229	0.4916
0.348	1.27182	5.825e-05	0.233	0.348	1.27052	0.0005127	2.0508	0.348	1.27112	0.0003127	1.2508	0.348	1.27152	0.0001457	0.5828	0.348	1.27167	0.0001242	0.4968
0.349	1.27281	5.892e-05	0.23568	0.349	1.27151	0.0005159	2.0636	0.349	1.27211	0.0003142	1.2568	0.349	1.27252	0.0001464	0.5856	0.349	1.27267	0.0001255	0.502
0.35	1.27381	5.906e-05	0.23624	0.35	1.27252	0.0005137	2.0548	0.35	1.27311	0.0003158	1.2632	0.35	1.27352	0.0001474	0.5896	0.35	1.27367	0.0001267	0.5068
0.351	1.27481	5.946e-05	0.23784	0.351	1.27353	0.0005096	2.0384	0.351	1.2741	0.0003174	1.2696	0.351	1.27451	0.0001481	0.5924	0.351	1.27466	0.0001276	0.5104
0.352	1.27581	6e-05	0.24	0.352	1.27453	0.0005074	2.0296	0.352	1.2751	0.0003194	1.2776	0.352	1.27551	0.0001491	0.5964	0.352	1.27566	0.0001287	0.5148
0.353	1.27681	6.044e-05	0.24176	0.353	1.27552	0.0005137	2.0548	0.353	1.27609	0.0003211	1.2844	0.353	1.27651	0.00015	0.6	0.353	1.27666	0.0001299	0.5196
0.354	1.27781	6.098e-05	0.24392	0.354	1.27651	0.0005151	2.0604	0.354	1.27709	0.0003231	1.2924	0.354	1.27751	0.0001506	0.6024	0.354	1.27765	0.000131	0.524
0.355	1.27881	6.148e-05	0.24592	0.355	1.2775	0.0005188	2.0752	0.355	1.27808	0.0003247	1.2988	0.355	1.2785	0.0001516	0.6064	0.355	1.27865	0.0001321	0.5284
0.356	1.27981	6.185e-05	0.2474	0.356	1.2785	0.0005185	2.074	0.356	1.27908	0.0003265	1.306	0.356	1.2795	0.0001526	0.6104	0.356	1.27965	0.0001333	0.5332
0.357	1.2808	6.234e-05	0.24936	0.357	1.27951	0.0005156	2.0624	0.357	1.28007	0.0003287	1.3148	0.357	1.2805	0.0001534	0.6136	0.357	1.28064	0.0001346	0.5384
0.358	1.2818	6.29e-05	0.2516	0.358	1.28051	0.0005165	2.066	0.358	1.28107	0.0003308	1.3232	0.358	1.28149	0.0001544	0.6176	0.358	1.28164	0.0001357	0.5428
0.359	1.2828	6.347e-05	0.25388	0.359	1.28151	0.0005171	2.0684	0.359	1.28206	0.0003325	1.33	0.359	1.28249	0.0001557	0.6228	0.359	1.28264	0.0001372	0.5488
0.36	1.2838	6.403e-05	0.25612	0.36	1.28251	0.0005157	2.0628	0.36	1.28306	0.0003349	1.3396	0.36	1.28349	0.0001562	0.6248	0.36	1.28363	0.0001384	0.5536
0.361	1.2848	6.457e-05	0.25828	0.361	1.2835	0.0005201	2.0804	0.361	1.28405	0.000337	1.348	0.361	1.28448	0.0001575	0.63	0.361	1.28463	0.00014	0.56
0.362	1.28579	6.584e-05	0.26336	0.362	1.28448	0.0005256	2.1024	0.362	1.28504	0.0003391	1.3564	0.362	1.28548	0.0001585	0.634	0.362	1.28563	0.0001411	0.5644
0.363	1.28679	6.703e-05	0.26812	0.363	1.28547	0.0005287	2.1148	0.363	1.28604	0.0003415	1.366	0.363	1.28648	0.0001594	0.6376	0.363	1.28662	0.0001426	0.5704
0.364	1.28779	6.62e-05	0.2648	0.364	1.28646	0.0005323	2.1292	0.364	1.28703	0.0003435	1.374	0.364	1.28747	0.0001606	0.6424	0.364	1.28762	0.0001438	0.5752
0.365	1.28879	6.662e-05	0.26648	0.365	1.28746	0.0005337	2.1348	0.365	1.28803	0.0003457	1.3828	0.365	1.28847	0.0001617	0.6468	0.365	1.28862	0.0001447	0.5788
0.366	1.28979	6.718e-05	0.26872	0.366	1.28845	0.0005364	2.1456	0.366	1.28902	0.0003483	1.3932	0.366	1.28947	0.0001626	0.6504	0.366	1.28961	0.0001464	0.5856
0.367	1.29079	6.781e-05	0.27124	0.367	1.28945	0.0005357	2.1428	0.367	1.29001	0.0003505	1.402	0.367	1.29046	0.0001641	0.6564	0.367	1.29061	0.0001483	0.5932
0.368	1.29179	6.833e-05	0.27332	0.368	1.29045	0.0005353	2.1412	0.368	1.29101	0.0003526	1.4104	0.368	1.29146	0.0001651	0.6604	0.368	1.29161	0.000149	0.596
0.369	1.29278	6.895e-05	0.2758	0.369	1.29144	0.0005388	2.1552	0.369	1.292	0.0003557	1.4228	0.369	1.29246	0.0001661	0.6644	0.369	1.2926	0.0001504	0.6016
0.37	1.29378	6.957e-05	0.27828	0.37	1.29244	0.0005396	2.1584	0.37	1.29299	0.0003579	1.4316	0.37	1.29345	0.0001675	0.67	0.37	1.2936	0.0001515	0.606
0.371	1.29478	7.008e-05	0.28032	0.371	1.29344	0.0005409	2.1636	0.371	1.29398	0.0003608	1.4432	0.371	1.29445	0.0001686	0.6744	0.371	1.2946	0.0001529	0.6116
0.372	1.29578	7.076e-05	0.28304	0.372	1.29444	0.0005392	2.1568	0.372	1.29497	0.0003635	1.454	0.372	1.29544	0.0001696	0.6784	0.372	1.29559	0.0001541	0.6164
0.373	1.29678	7.131e-05	0.28524	0.373	1.29544	0.0005383	2.1532	0.373	1.29597	0.0003657	1.4628	0.373	1.29644	0.0001711	0.6844	0.373	1.29659	0.0001552	0.6208
0.374	1.29777	7.193e-05	0.28772	0.374	1.29644	0.0005399	2.1596	0.374	1.29696	0.0003683	1.4732	0.374	1.29744	0.0001722	0.6888	0.374	1.29759	0.0001571	0.6284
0.375	1.29877	7.261e-05	0.29044	0.375	1.29743	0.0005432	2.1728	0.375	1.29795	0.0003711	1.4844	0.375	1.29843	0.0001734	0.6936	0.375	1.29858	0.0001586	0.6344
0.376	1.29977	7.323e-05	0.29292	0.376	1.29841	0.0005493	2.1972	0.376	1.29895	0.0003733	1.4932	0.376	1.29943	0.000175	0.7	0.376	1.29958	0.0001599	0.6396
0.377	1.30077	7.385e-05	0.2954	0.377	1.29942	0.0005462	2.1848	0.377	1.29994	0.0003764	1.5056	0.377	1.30042	0.000176	0.704	0.377	1.30057	0.0001611	0.6444
0.378	1.30177	7.451e-05	0.29804	0.378	1.3004	0.000553	2.212	0.378	1.30093	0.0003795	1.518	0.378	1.30142	0.0001771	0.7084	0.378	1.30157	0.0001625	0.65
0.379	1.30276	7.511e-05	0.30044	0.379	1.30138	0.00056	2.24	0.379	1.30192	0.000382	1.528	0.379	1.30241	0.0001789	0.7156	0.379	1.30257	0.0001644	0.6576
0.38	1.30376	7.578e-05	0.30312	0.38	1.30237	0.0005625	2.25	0.38	1.30291	0.0003851	1.5404	0.38	1.30341	0.0001799	0.7196	0.38	1.30356	0.0001658	0.6632
0.381	1.30476	7.636e-05	0.30544	0.381	1.30337	0.0005641	2.2564	0.381	1.30391	0.0003878	1.5512	0.381	1.30441	0.0001813	0.7252	0.381	1.30456	0.0001671	0.6684
0.382	1.30576	7.707e-05	0.30828	0.382	1.30438	0.0005619	2.2476	0.382	1.3049	0.0003907	1.5628	0.382	1.3054	0.000183	0.732	0.382	1.30555	0.0001689	0.6756
0.383	1.30676	7.771e-05	0.31084	0.383	1.30536	0.0005684	2.2736	0.383	1.30589	0.000394	1.576	0.383	1.3064	0.000184	0.736	0.383	1.30655	0.0001701	0.6804
0.384	1.30775	7.848e-05	0.31392	0.384	1.30635	0.0005716	2.2864	0.384	1.30688	0.0003971	1.5884	0.384	1.30739	0.0001857	0.7428	0.384	1.30755	0.0001715	0.686
0.385	1.30875	7.92e-05	0.3168	0.385	1.30734	0.0005738	2.2952	0.385	1.30787	0.0003999	1.5996	0.385	1.30839	0.0001871	0.7484	0.385	1.30854	0.0001734	0.6936
0.386	1.30975	7.986e-05	0.31944	0.386	1.30834	0.0005745	2.298	0.386	1.30886	0.0004034	1.6136	0.386	1.30938	0.0001884	0.7536	0.386	1.30954	0.0001748	0.6992
0.387	1.31075	8.089e-05	0.32356	0.387	1.30935	0.0005694	2.2776	0.387	1.30985	0.0004066	1.6264	0.387	1.31038	0.0001899	0.7596	0.387	1.31054	0.0001761	0.7044
0.388	1.31174	8.161e-05	0.32644	0.388	1.31036	0.0005678	2.2712	0.388	1.31084	0.0004096	1.6384	0.388	1.31137	0.0001915	0.766	0.388	1.31153	0.0001781	0.7124
0.389	1.31274	8.199e-05	0.32796	0.389	1.31136	0.0005666	2.2664	0.389	1.31184	0.000413	1.652	0.389	1.31237	0.0001925	0.77	0.389	1.31253	0.0001799	0.7196
0.39	1.31374	8.274e-05	0.33096	0.39	1.31236	0.0005691	2.2764	0.39	1.31283	0.0004162	1.6648	0.39	1.31336	0.0001942	0.7768	0.39	1.31352	0.0001814	0.7256
0.391	1.31474	8.352e-05	0.33408	0.391	1.31337	0.0005653	2.2612	0.391	1.31382	0.0004196	1.6784	0.391	1.31436	0.0001961	0.7844	0.391	1.31452	0.0001831	0.7324
0.392	1.31574	8.432e-05	0.33728	0.392	1.31434	0.0005753	2.3012	0.392	1.31481	0.0004234	1.6936	0.392	1.31535	0.0001973	0.7892	0.392	1.31551	0.0001841	0.7364
0.393	1.31673	8.515e-05	0.3406	0.393	1.31532	0.0005827	2.3308	0.393	1.3158	0.0004268	1.7072	0.393	1.31635	0.0001989	0.7956	0.393	1.31651	0.0001859	0.7436
0.394	1.31773	8.579e-05	0.34316	0.394	1.3163	0.0005868	2.3472	0.394	1.31679	0.00043	1.72	0.394	1.31734	0.0002004	0.8016	0.394	1.3175	0.0001877	0.7508
0.395	1.31873	8.67e-05	0.3468	0.395	1.3173	0.000587	2.348	0.395	1.31778	0.0004336	1.7344	0.395	1.31834	0.0002017	0.8068	0.395	1.3185	0.0001892	0.7568
0.396	1.31973	8.751e-05	0.35004	0.396	1.31831	0.0005853	2.3412	0.396	1.31877	0.0004371	1.7484	0.396	1.31933	0.0002038	0.8152	0.396	1.3195	0.0001911	0.7644
0.397	1.32072	8.825e-05	0.353	0.397	1.31929	0.0005919	2.3676	0.397	1.31976	0.0004409	1.7636	0.397	1.32033	0.0002051	0.8204	0.397	1.32049	0.0001927	0.7708
0.398	1.32172	8.913e-05	0.35652	0.398	1.32027	0.0005988	2.3952	0.398	1.32075	0.0004447	1.7788	0.398	1.32132	0.0002067	0.8268	0.398	1.32149	0.0001947	0.7788
0.399	1.32272	8.996e-05	0.35984	0.399	1.32127	0.0005995	2.398	0.399	1.32174	0.0004483	1.7932	0.399	1.32232	0.0002088	0.8352	0.399	1.32248	0.0001965	0.786
0.4	1.32372	9.073e-05	0.36292	0.4	1.32227	0.0006002	2.4008	0.4	1.32273	0.0004519	1.8076	0.4	1.32331	0.0002102	0.8408	0.4	1.32348	0.0001975	0.79
0.401	1.32471	9.217e-05	0.36868	0.401	1.32326	0.0006035	2.414	0.401	1.32371	0.0004562	1.8248	0.401	1.32431	0.0002117	0.8468	0.401	1.32447	0.0001992	0.7968
0.402	1.32571	9.253e-05	0.37012	0.402	1.32425	0.0006058	2.4232	0.402	1.3247	0.0004596	1.8384	0.402	1.3253	0.0002137	0.8548	0.402	1.32547	0.0002011	0.8044
0.403	1.32671	9.324e-05	0.37296	0.403	1.32526	0.0006028	2.4112	0.403	1.32569	0.0004636	1.8544	0.403	1.32629	0.0002153	0.8612	0.403	1.32646	0.000203	0.812
0.404	1.3277	9.422e-05	0.37688	0.404	1.32624	0.0006093	2.4372	0.404	1.32668	0.0004678	1.8712	0.404	1.32729	0.0002171	0.8684	0.404	1.32746	0.0002049	0.8196
0.405	1.3287	9.506e-05	0.38024	0.405	1.32725	0.000605	2.42	0.405	1.32767	0.0004712	1.8848	0.405	1.32828	0.0002191	0.8764	0.405	1.32846	0.0002064	0.8256
0.406	1.3297	9.585e-05	0.3834	0.406	1.32824	0.000609	2.436	0.406	1.32866	0.0004754	1.9016	0.406	1.32928	0.0002209	0.8836	0.406	1.32945	0.000208	0.832
0.407	1.3307	9.691e-05	0.38764	0.407	1.32924	0.0006082	2.4328	0.407	1.32965	0.0004798	1.9192	0.407	1.33027	0.0002225	0.89	0.407	1.33045	0.0002092	0.8368
0.408	1.33169	9.77e-05	0.3908	0.408	1.33026	0.0006036	2.4144	0.408	1.33064	0.0004839	1.9356	0.408	1.33126	0.0002245	0.898	0.408	1.33144	0.0002113	0.8452
0.409	1.33269	9.867e-05	0.39468	0.409	1.33124	0.0006093	2.4372	0.409	1.33162	0.0004882	1.9528	0.409	1.33226	0.0002262	0.9048	0.409	1.33244	0.0002132	0.8528
0.41	1.33369	9.983e-05	0.39932	0.41	1.33225	0.0006071	2.4284	0.41	1.33261	0.0004933	1.9732	0.41	1.33325	0.0002283	0.9132	0.41	1.33343	0.0002147	0.8588
0.411	1.33468	0.0001006	0.4024	0.411	1.33324	0.0006102	2.4408	0.411	1.3336	0.0004971	1.9884	0.411	1.33424	0.0002303	0.9212	0.411	1.33443	0.0002164	0.8656
0.412	1.33568	0.0001015	0.406	0.412	1.33421	0.0006194	2.4776	0.412	1.33458	0.0005018	2.0072	0.412	1.33524	0.0002321	0.9284	0.412	1.33542	0.0002183	0.8732
0.413	1.33668	0.0001025	0.41	0.413	1.33519	0.0006255	2.502	0.413	1.33557	0.0005057	2.0228	0.413	1.33623	0.000234	0.936	0.413	1.33642	0.0002198	0.8792
0.414	1.33767	0.0001036	0.4144	0.414	1.33618	0.0006286	2.5144	0.414	1.33656	0.0005102	2.0408	0.414	1.33723	0.0002361	0.9444	0.414	1.33742	0.0002215	0.886
0.415	1.33867	0.0001063	0.4252	0.415	1.33719	0.0006249	2.4996	0.415	1.33755	0.0005149	2.0596	0.415	1.33822	0.0002377	0.9508	0.415	1.33841	0.0002226	0.8904
0.416	1.33967	0.0001054	0.4216	0.416	1.33818	0.0006305	2.522	0.416	1.33854	0.0005193	2.0772	0.416	1.33921	0.0002395	0.958	0.416	1.33941	0.0002238	0.8952
0.417	1.34067	0.0001063	0.4252	0.417	1.33916	0.0006358	2.5432	0.417	1.33952	0.0005236	2.0944	0.417	1.34021	0.000242	0.968	0.417	1.3404	0.0002263	0.9052
0.418	1.34166	0.0001072	0.4288	0.418	1.34015	0.000639	2.556	0.418	1.34051	0.0005285	2.114	0.418	1.3412	0.0002435	0.974	0.418	1.3414	0.0002278	0.9112
0.419	1.34266	0.0001083	0.4332	0.419	1.34116	0.0006363	2.5452	0.419	1.3415	0.0005334	2.1336	0.419	1.34219	0.000246	0.984	0.419	1.34239	0.0002293	0.9172
0.42	1.34366	0.0001094	0.4376	0.42	1.34215	0.0006399	2.5596	0.42	1.34248	0.0005381	2.1524	0.42	1.34319	0.0002483	0.9932	0.42	1.34339	0.0002312	0.9248
0.421	1.34465	0.0001104	0.4416	0.421	1.34316	0.0006356	2.5424	0.421	1.34347	0.0005435	2.174	0.421	1.34418	0.00025	1	0.421	1.34439	0.0002329	0.9316
0.422	1.34565	0.0001115	0.446	0.422	1.34416	0.0006353	2.5412	0.422	1.34445	0.0005481	2.1924	0.422	1.34517	0.0002524	1.0096	0.422	1.34538	0.0002341	0.9364
0.423	1.34665	0.0001125	0.45	0.423	1.34514	0.0006439	2.5756	0.423	1.34544	0.0005531	2.2124	0.423	1.34616	0.0002548	1.0192	0.423	1.34638	0.0002357	0.9428
0.424	1.34764	0.0001136	0.4544	0.424	1.34614	0.0006435	2.574	0.424	1.34643	0.0005583	2.2332	0.424	1.34716	0.0002565	1.026	0.424	1.34738	0.0002367	0.9468
0.425	1.34864	0.0001146	0.4584	0.425	1.34713	0.0006477	2.5908	0.425	1.34741	0.0005631	2.2524	0.425	1.34815	0.000259	1.036	0.425	1.34837	0.0002385	0.954
0.426	1.34964	0.0001157	0.4628	0.426	1.34812	0.0006489	2.5956	0.426	1.3484	0.0005684	2.2736	0.426	1.34914	0.0002613	1.0452	0.426	1.34937	0.0002403	0.9612
0.427	1.35063	0.0001169	0.4676	0.427	1.34911	0.0006545	2.618	0.427	1.34938	0.0005738	2.2952	0.427	1.35014	0.000263	1.052	0.427	1.35036	0.000242	0.968
0.428	1.35163	0.0001181	0.4724	0.428	1.35012	0.0006518	2.6072	0.428	1.35037	0.0005786	2.3144	0.428	1.35113	0.0002658	1.0632	0.428	1.35136	0.0002438	0.9752
0.429	1.35263	0.0001191	0.4764	0.429	1.3511	0.0006586	2.6344	0.429	1.35135	0.0005842	2.3368	0.429	1.35212	0.0002682	1.0728	0.429	1.35235	0.0002455	0.982
0.43	1.35362	0.0001202	0.4808	0.43	1.35208	0.0006649	2.6596	0.43	1.35234	0.0005898	2.3592	0.43	1.35311	0.0002701	1.0804	0.43	1.35335	0.0002469	0.9876
0.431	1.35462	0.0001214	0.4856	0.431	1.35306	0.0006715	2.686	0.431	1.35332	0.0005949	2.3796	0.431	1.3541	0.0002731	1.0924	0.431	1.35434	0.0002489	0.9956
0.432	1.35562	0.0001225	0.49	0.432	1.35405	0.0006761	2.7044	0.432	1.35431	0.0006003	2.4012	0.432	1.3551	0.0002754	1.1016	0.432	1.35534	0.0002505	1.002
0.433	1.35661	0.0001237	0.4948	0.433	1.35502	0.0006838	2.7352	0.433	1.35529	0.0006064	2.4256	0.433	1.35609	0.0002774	1.1096	0.433	1.35633	0.0002521	1.0084
0.434	1.35761	0.0001248	0.4992	0.434	1.35604	0.0006787	2.7148	0.434	1.35628	0.0006116	2.4464	0.434	1.35708	0.0002804	1.1216	0.434	1.35733	0.000254	1.016
0.435	1.3586	0.000126	0.504	0.435	1.35704	0.0006788	2.7152	0.435	1.35726	0.0006175	2.47	0.435	1.35807	0.0002827	1.1308	0.435	1.35833	0.0002556	1.0224
0.436	1.3596	0.0001273	0.5092	0.436	1.35802	0.0006849	2.7396	0.436	1.35824	0.0006237	2.4948	0.436	1.35907	0.000285	1.14	0.436	1.35932	0.0002575	1.03
0.437	1.3606	0.0001285	0.514	0.437	1.35901	0.0006886	2.7544	0.437	1.35923	0.0006292	2.5168	0.437	1.36006	0.0002879	1.1516	0.437	1.36031	0.0002596	1.0384
0.438	1.36159	0.0001297	0.5188	0.438	1.36001	0.0006903	2.7612	0.438	1.36021	0.0006353	2.5412	0.438	1.36105	0.0002904	1.1616	0.438	1.36131	0.0002611	1.0444
0.439	1.36259	0.000131	0.524	0.439	1.36101	0.0006874	2.7496	0.439	1.36119	0.0006412	2.5648	0.439	1.36204	0.0002928	1.1712	0.439	1.36231	0.0002624	1.0496
0.44	1.36358	0.0001322	0.5288	0.44	1.362	0.0006905	2.762	0.44	1.36218	0.000647	2.588	0.44	1.36303	0.000296	1.184	0.44	1.3633	0.0002647	1.0588
0.441	1.36458	0.0001334	0.5336	0.441	1.36299	0.0006972	2.7888	0.441	1.36316	0.0006531	2.6124	0.441	1.36402	0.0002984	1.1936	0.441	1.3643	0.0002667	1.0668
0.442	1.36558	0.0001348	0.5392	0.442	1.36396	0.0007055	2.822	0.442	1.36414	0.0006597	2.6388	0.442	1.36501	0.0003012	1.2048	0.442	1.36529	0.000268	1.072
0.443	1.36657	0.0001361	0.5444	0.443	1.36495	0.0007091	2.8364	0.443	1.36512	0.0006651	2.6604	0.443	1.366	0.0003047	1.2188	0.443	1.36629	0.0002702	1.0808
0.444	1.36757	0.0001374	0.5496	0.444	1.36595	0.0007085	2.834	0.444	1.3661	0.0006728	2.6912	0.444	1.36699	0.0003075	1.23	0.444	1.36728	0.0002722	1.0888
0.445	1.36856	0.0001391	0.5564	0.445	1.36696	0.0007043	2.8172	0.445	1.36709	0.0006783	2.7132	0.445	1.36798	0.0003103	1.2412	0.445	1.36828	0.0002738	1.0952
0.446	1.36956	0.0001402	0.5608	0.446	1.36795	0.0007088	2.8352	0.446	1.36807	0.0006852	2.7408	0.446	1.36897	0.000314	1.256	0.446	1.36927	0.000276	1.104
0.447	1.37056	0.0001414	0.5656	0.447	1.36895	0.0007098	2.8392	0.447	1.36905	0.0006925	2.77	0.447	1.36996	0.0003166	1.2664	0.447	1.37027	0.0002782	1.1128
0.448	1.37155	0.0001427	0.5708	0.448	1.36994	0.0007133	2.8532	0.448	1.37003	0.0006985	2.794	0.448	1.37095	0.0003197	1.2788	0.448	1.37126	0.00028	1.12
0.449	1.37255	0.0001441	0.5764	0.449	1.37093	0.0007167	2.8668	0.449	1.37101	0.0007051	2.8204	0.449	1.37194	0.000324	1.296	0.449	1.37225	0.0002823	1.1292
0.45	1.37354	0.0001454	0.5816	0.45	1.37192	0.0007191	2.8764	0.45	1.37199	0.0007125	2.85	0.45	1.37293	0.0003267	1.3068	0.45	1.37325	0.0002843	1.1372
0.451	1.37454	0.0001469	0.5876	0.451	1.37292	0.0007201	2.8804	0.451	1.37297	0.0007188	2.8752	0.451	1.37392	0.0003302	1.3208	0.451	1.37424	0.0002861	1.1444
0.452	1.37553	0.0001481	0.5924	0.452	1.3739	0.0007251	2.9004	0.452	1.37395	0.0007255	2.902	0.452	1.3749	0.0003341	1.3364	0.452	1.37524	0.0002884	1.1536
0.453	1.37653	0.0001496	0.5984	0.453	1.37489	0.0007299	2.9196	0.453	1.37493	0.0007332	2.9328	0.453	1.37589	0.0003371	1.3484	0.453	1.37623	0.00029	1.16
0.454	1.37753	0.000151	0.604	0.454	1.3759	0.0007256	2.9024	0.454	1.37591	0.0007398	2.9592	0.454	1.37688	0.0003411	1.3644	0.454	1.37723	0.0002923	1.1692
0.455	1.37852	0.0001529	0.6116	0.455	1.37689	0.0007286	2.9144	0.455	1.37689	0.0007474	2.9896	0.455	1.37787	0.0003456	1.3824	0.455	1.37822	0.0002946	1.1784
0.456	1.37952	0.000154	0.616	0.456	1.37788	0.0007331	2.9324	0.456	1.37787	0.0007551	3.0204	0.456	1.37886	0.0003487	1.3948	0.456	1.37922	0.0002967	1.1868
0.457	1.38051	0.0001555	0.622	0.457	1.37886	0.0007391	2.9564	0.457	1.37885	0.0007621	3.0484	0.457	1.37984	0.000353	1.412	0.457	1.38021	0.0002988	1.1952
0.458	1.38151	0.0001569	0.6276	0.458	1.37986	0.0007394	2.9576	0.458	1.37983	0.0007693	3.0772	0.458	1.38083	0.0003581	1.4324	0.458	1.38121	0.0003008	1.2032
0.459	1.38249	0.0001612	0.6448	0.459	1.38085	0.0007431	2.9724	0.459	1.38081	0.0007772	3.1088	0.459	1.38181	0.0003618	1.4472	0.459	1.3822	0.0003028	1.2112
0.46	1.38349	0.0001619	0.6476	0.46	1.38185	0.000743	2.972	0.46	1.38179	0.0007842	3.1368	0.46	1.3828	0.0003666	1.4664	0.46	1.38319	0.0003056	1.2224
0.461	1.38449	0.0001614	0.6456	0.461	1.38283	0.000751	3.004	0.461	1.38276	0.0007926	3.1704	0.461	1.38378	0.0003711	1.4844	0.461	1.38419	0.0003083	1.2332
0.462	1.38549	0.000163	0.652	0.462	1.38382	0.0007559	3.0236	0.462	1.38374	0.0008004	3.2016	0.462	1.38477	0.0003756	1.5024	0.462	1.38518	0.0003098	1.2392
0.463	1.38648	0.0001646	0.6584	0.463	1.38481	0.0007578	3.0312	0.463	1.38472	0.000808	3.232	0.463	1.38575	0.0003809	1.5236	0.463	1.38618	0.0003124	1.2496
0.464	1.38748	0.000166	0.664	0.464	1.3858	0.0007598	3.0392	0.464	1.3857	0.0008162	3.2648	0.464	1.38673	0.000386	1.544	0.464	1.38717	0.000315	1.26
0.465	1.38847	0.0001676	0.6704	0.465	1.38679	0.0007661	3.0644	0.465	1.38667	0.0008247	3.2988	0.465	1.38772	0.000391	1.564	0.465	1.38816	0.0003171	1.2684
0.466	1.38947	0.0001693	0.6772	0.466	1.38777	0.0007719	3.0876	0.466	1.38765	0.000832	3.328	0.466	1.3887	0.000397	1.588	0.466	1.38916	0.0003194	1.2776
0.467	1.39046	0.0001708	0.6832	0.467	1.38875	0.0007795	3.118	0.467	1.38863	0.0008409	3.3636	0.467	1.38968	0.0004027	1.6108	0.467	1.39015	0.0003221	1.2884
0.468	1.39146	0.0001726	0.6904	0.468	1.38973	0.000784	3.136	0.468	1.3896	0.0008493	3.3972	0.468	1.39066	0.0004083	1.6332	0.468	1.39114	0.0003244	1.2976
0.469	1.39245	0.0001742	0.6968	0.469	1.39072	0.0007879	3.1516	0.469	1.39058	0.0008576	3.4304	0.469	1.39164	0.0004155	1.662	0.469	1.39214	0.0003268	1.3072
0.47	1.39345	0.0001758	0.7032	0.47	1.39171	0.000792	3.168	0.47	1.39156	0.0008663	3.4652	0.47	1.39262	0.0004212	1.6848	0.47	1.39313	0.0003292	1.3168
0.471	1.39444	0.0001775	0.71	0.471	1.39269	0.0007984	3.1936	0.471	1.39253	0.0008745	3.498	0.471	1.3936	0.000428	1.712	0.471	1.39413	0.0003308	1.3232
0.472	1.39544	0.0001792	0.7168	0.472	1.39369	0.0008009	3.2036	0.472	1.39351	0.0008829	3.5316	0.472	1.39457	0.0004359	1.7436	0.472	1.39512	0.0003332	1.3328
0.473	1.39643	0.0001807	0.7228	0.473	1.39469	0.0007985	3.194	0.473	1.39448	0.0008926	3.5704	0.473	1.39555	0.0004432	1.7728	0.473	1.39611	0.0003357	1.3428
0.474	1.39743	0.0001825	0.73	0.474	1.39571	0.0007936	3.1744	0.474	1.39546	0.0009015	3.606	0.474	1.39652	0.0004504	1.8016	0.474	1.39711	0.0003382	1.3528
0.475	1.39842	0.0001843	0.7372	0.475	1.39668	0.0008044	3.2176	0.475	1.39643	0.0009099	3.6396	0.475	1.39749	0.000459	1.836	0.475	1.3981	0.0003413	1.3652
0.476	1.39942	0.000186	0.744	0.476	1.39766	0.0008084	3.2336	0.476	1.3974	0.0009205	3.682	0.476	1.39847	0.0004674	1.8696	0.476	1.39909	0.0003443	1.3772
0.477	1.40041	0.0001878	0.7512	0.477	1.39865	0.0008119	3.2476	0.477	1.39838	0.0009289	3.7156	0.477	1.39944	0.0004762	1.9048	0.477	1.40008	0.0003467	1.3868
0.478	1.4014	0.0001895	0.758	0.478	1.39964	0.0008161	3.2644	0.478	1.39936	0.0009379	3.7516	0.478	1.40041	0.0004857	1.9428	0.478	1.40108	0.0003495	1.398
0.479	1.4024	0.0001911	0.7644	0.479	1.40064	0.0008159	3.2636	0.479	1.40033	0.000948	3.792	0.479	1.40137	0.0004955	1.982	0.479	1.40207	0.0003524	1.4096
0.48	1.40339	0.000193	0.772	0.48	1.40163	0.0008194	3.2776	0.48	1.4013	0.0009566	3.8264	0.48	1.40234	0.0005052	2.0208	0.48	1.40306	0.0003551	1.4204
0.481	1.40439	0.0001947	0.7788	0.481	1.40261	0.0008284	3.3136	0.481	1.40228	0.0009662	3.8648	0.481	1.4033	0.0005169	2.0676	0.481	1.40405	0.000358	1.432
0.482	1.40538	0.0001966	0.7864	0.482	1.4036	0.0008318	3.3272	0.482	1.40324	0.0009776	3.9104	0.482	1.40427	0.0005264	2.1056	0.482	1.40505	0.0003604	1.4416
0.483	1.40638	0.0001985	0.794	0.483	1.40458	0.0008388	3.3552	0.483	1.40422	0.0009858	3.9432	0.483	1.40523	0.0005384	2.1536	0.483	1.40604	0.0003634	1.4536
0.484	1.40737	0.0002004	0.8016	0.484	1.40556	0.000844	3.376	0.484	1.40519	0.0009958	3.9832	0.484	1.40619	0.0005513	2.2052	0.484	1.40703	0.0003663	1.4652
0.485	1.40836	0.0002023	0.8092	0.485	1.40658	0.0008386	3.3544	0.485	1.40616	0.00101	4.024	0.485	1.40715	0.0005627	2.2508	0.485	1.40803	0.0003685	1.474
0.486	1.40936	0.0002043	0.8172	0.486	1.40758	0.0008373	3.3492	0.486	1.40713	0.00102	4.064	0.486	1.40811	0.0005764	2.3056	0.486	1.40902	0.0003714	1.4856
0.487	1.41035	0.0002062	0.8248	0.487	1.40856	0.0008454	3.3816	0.487	1.40811	0.00103	4.104	0.487	1.40907	0.0005899	2.3596	0.487	1.41001	0.0003745	1.498
0.488	1.41135	0.0002081	0.8324	0.488	1.40952	0.0008569	3.4276	0.488	1.40908	0.00104	4.148	0.488	1.41002	0.0006029	2.4116	0.488	1.411	0.000377	1.508
0.489	1.41234	0.0002103	0.8412	0.489	1.41051	0.0008608	3.4432	0.489	1.41005	0.00105	4.188	0.489	1.41097	0.000618	2.472	0.489	1.412	0.0003803	1.5212
0.49	1.41333	0.000212	0.848	0.49	1.41149	0.00087	3.48	0.49	1.41102	0.00106	4.232	0.49	1.41192	0.0006345	2.538	0.49	1.41299	0.0003832	1.5328
0.491	1.41433	0.000214	0.856	0.491	1.41247	0.0008755	3.502	0.491	1.41199	0.00107	4.276	0.491	1.41287	0.0006483	2.5932	0.491	1.41398	0.0003863	1.5452
0.492	1.41532	0.000216	0.864	0.492	1.41344	0.0008851	3.5404	0.492	1.41296	0.00108	4.316	0.492	1.41382	0.0006659	2.6636	0.492	1.41497	0.00039	1.56
0.493	1.41632	0.0002179	0.8716	0.493	1.41444	0.000887	3.548	0.493	1.41393	0.00109	4.36	0.493	1.41476	0.0006832	2.7328	0.493	1.41596	0.0003927	1.5708
0.494	1.41731	0.00022	0.88	0.494	1.41541	0.0008951	3.5804	0.494	1.41489	0.0011	4.408	0.494	1.4157	0.0006997	2.7988	0.494	1.41696	0.0003955	1.582
0.495	1.4183	0.0002221	0.8884	0.495	1.41641	0.0008969	3.5876	0.495	1.41586	0.00111	4.452	0.495	1.41664	0.0007188	2.8752	0.495	1.41795	0.0003987	1.5948
0.496	1.4193	0.000224	0.896	0.496	1.41741	0.0008962	3.5848	0.496	1.41683	0.00113	4.5	0.496	1.41758	0.0007371	2.9484	0.496	1.41894	0.0004019	1.6076
0.497	1.42029	0.0002262	0.9048	0.497	1.41839	0.0009032	3.6128	0.497	1.4178	0.00114	4.544	0.497	1.41852	0.0007553	3.0212	0.497	1.41993	0.0004052	1.6208
0.498	1.42128	0.0002284	0.9136	0.498	1.41936	0.0009118	3.6472	0.498	1.41877	0.00115	4.588	0.498	1.41945	0.0007766	3.1064	0.498	1.42092	0.0004085	1.634
0.499	1.42228	0.0002303	0.9212	0.499	1.42034	0.0009221	3.6884	0.499	1.41973	0.00116	4.64	0.499	1.42038	0.0007979	3.1916	0.499	1.42191	0.0004116	1.6464
0.5	1.42327	0.0002326	0.9304	0.5	1.42133	0.0009249	3.6996	0.5	1.4207	0.00117	4.684	0.5	1.42132	0.0008183	3.2732	0.5	1.4229	0.0004153	1.6612
0.501	1.42426	0.0002346	0.9384	0.501	1.42235	0.0009162	3.6648	0.501	1.42167	0.00118	4.728	0.501	1.42224	0.0008417	3.3668	0.501	1.42389	0.0004189	1.6756
0.502	1.42526	0.0002365	0.946	0.502	1.42337	0.0009108	3.6432	0.502	1.42263	0.0012	4.78	0.502	1.42317	0.000864	3.456	0.502	1.42489	0.0004222	1.6888
0.503	1.42625	0.0002387	0.9548	0.503	1.42435	0.0009173	3.6692	0.503	1.4236	0.00121	4.828	0.503	1.42409	0.0008867	3.5468	0.503	1.42588	0.0004261	1.7044
0.504	1.42724	0.0002409	0.9636	0.504	1.42532	0.0009257	3.7028	0.504	1.42456	0.00122	4.876	0.504	1.42501	0.0009116	3.6464	0.504	1.42687	0.0004295	1.718
0.505	1.42824	0.000243	0.972	0.505	1.4263	0.0009328	3.7312	0.505	1.42553	0.00123	4.928	0.505	1.42593	0.0009355	3.742	0.505	1.42786	0.0004332	1.7328
0.506	1.42923	0.0002455	0.982	0.506	1.4273	0.0009329	3.7316	0.506	1.42649	0.00124	4.976	0.506	1.42685	0.00096	3.84	0.506	1.42885	0.0004362	1.7448
0.507	1.43022	0.0002478	0.9912	0.507	1.42829	0.0009374	3.7496	0.507	1.42746	0.00126	5.024	0.507	1.42776	0.0009872	3.9488	0.507	1.42984	0.0004399	1.7596
0.508	1.43121	0.0002505	1.002	0.508	1.42926	0.0009467	3.7868	0.508	1.42842	0.00127	5.076	0.508	1.42868	0.00101	4.052	0.508	1.43083	0.0004442	1.7768
0.509	1.43221	0.0002529	1.0116	0.509	1.43026	0.0009497	3.7988	0.509	1.42939	0.00128	5.124	0.509	1.4296	0.00104	4.152	0.509	1.43182	0.0004477	1.7908
0.51	1.4332	0.0002548	1.0192	0.51	1.43127	0.0009438	3.7752	0.51	1.43035	0.0013	5.18	0.51	1.43049	0.00107	4.276	0.51	1.43281	0.0004518	1.8072
0.511	1.43419	0.0002571	1.0284	0.511	1.43225	0.0009527	3.8108	0.511	1.43131	0.00131	5.236	0.511	1.43141	0.0011	4.384	0.511	1.4338	0.0004562	1.8248
0.512	1.43518	0.0002597	1.0388	0.512	1.43322	0.0009614	3.8456	0.512	1.43227	0.00132	5.284	0.512	1.43231	0.00113	4.5	0.512	1.43479	0.0004601	1.8404
0.513	1.43618	0.000262	1.048	0.513	1.4342	0.0009678	3.8712	0.513	1.43324	0.00133	5.336	0.513	1.43321	0.00116	4.62	0.513	1.43577	0.0004643	1.8572
0.514	1.43717	0.0002642	1.0568	0.514	1.43519	0.0009736	3.8944	0.514	1.4342	0.00135	5.396	0.514	1.43412	0.00118	4.736	0.514	1.43676	0.0004684	1.8736
0.515	1.43816	0.0002668	1.0672	0.515	1.43617	0.0009784	3.9136	0.515	1.43516	0.00136	5.444	0.515	1.43502	0.00121	4.852	0.515	1.43775	0.000472	1.888
0.516	1.43915	0.0002692	1.0768	0.516	1.43715	0.0009863	3.9452	0.516	1.43613	0.00137	5.496	0.516	1.43591	0.00125	4.992	0.516	1.43874	0.0004772	1.9088
0.517	1.44015	0.0002715	1.086	0.517	1.43814	0.0009899	3.9596	0.517	1.43708	0.00139	5.56	0.517	1.43681	0.00128	5.104	0.517	1.43973	0.0004816	1.9264
0.518	1.44114	0.0002742	1.0968	0.518	1.43912	0.000996	3.984	0.518	1.43805	0.0014	5.608	0.518	1.43772	0.00131	5.224	0.518	1.44072	0.0004859	1.9436
0.519	1.44213	0.0002767	1.1068	0.519	1.4401	0.001	4.012	0.519	1.43901	0.00142	5.664	0.519	1.4386	0.00134	5.368	0.519	1.44171	0.0004904	1.9616
0.52	1.44312	0.0002791	1.1164	0.52	1.44108	0.00101	4.04	0.52	1.43996	0.00143	5.724	0.52	1.4395	0.00137	5.488	0.52	1.44269	0.0004949	1.9796
0.521	1.44412	0.0002817	1.1268	0.521	1.44206	0.00102	4.068	0.521	1.44093	0.00144	5.776	0.521	1.44039	0.0014	5.616	0.521	1.44368	0.0004996	1.9984
0.522	1.44511	0.0002841	1.1364	0.522	1.44306	0.00102	4.064	0.522	1.44188	0.00146	5.84	0.522	1.44128	0.00144	5.756	0.522	1.44467	0.0005045	2.018
0.523	1.4461	0.0002866	1.1464	0.523	1.44404	0.00102	4.096	0.523	1.44284	0.00147	5.896	0.523	1.44217	0.00147	5.888	0.523	1.44566	0.0005091	2.0364
0.524	1.44709	0.0002894	1.1576	0.524	1.44503	0.00103	4.104	0.524	1.44381	0.00149	5.948	0.524	1.44306	0.00151	6.02	0.524	1.44664	0.0005144	2.0576
0.525	1.44808	0.0002919	1.1676	0.525	1.44602	0.00103	4.12	0.525	1.44476	0.0015	6.012	0.525	1.44395	0.00154	6.16	0.525	1.44763	0.0005195	2.078
0.526	1.44907	0.0002956	1.1824	0.526	1.447	0.00104	4.152	0.526	1.44572	0.00152	6.072	0.526	1.44485	0.00157	6.284	0.526	1.44862	0.0005239	2.0956
0.527	1.45006	0.0002985	1.194	0.527	1.44798	0.00104	4.176	0.527	1.44668	0.00153	6.124	0.527	1.44573	0.00161	6.432	0.527	1.4496	0.0005287	2.1148
0.528	1.45105	0.0003025	1.21	0.528	1.44897	0.00105	4.196	0.528	1.44763	0.00155	6.192	0.528	1.44662	0.00164	6.56	0.528	1.45059	0.0005348	2.1392
0.529	1.45205	0.0003039	1.2156	0.529	1.44995	0.00106	4.22	0.529	1.44859	0.00156	6.252	0.529	1.4475	0.00168	6.704	0.529	1.45157	0.0005403	2.1612
0.53	1.45304	0.0003058	1.2232	0.53	1.45095	0.00106	4.22	0.53	1.44955	0.00158	6.308	0.53	1.4484	0.00171	6.832	0.53	1.45256	0.0005461	2.1844
0.531	1.45403	0.0003083	1.2332	0.531	1.45193	0.00106	4.244	0.531	1.45051	0.00159	6.372	0.531	1.44927	0.00175	6.992	0.531	1.45354	0.0005516	2.2064
0.532	1.45502	0.0003112	1.2448	0.532	1.45291	0.00107	4.28	0.532	1.45146	0.00161	6.436	0.532	1.45018	0.00178	7.1	0.532	1.45453	0.0005575	2.23
0.533	1.45601	0.000314	1.256	0.533	1.45389	0.00108	4.308	0.533	1.45242	0.00162	6.492	0.533	1.45106	0.00181	7.248	0.533	1.45551	0.0005629	2.2516
0.534	1.45701	0.0003168	1.2672	0.534	1.45488	0.00108	4.32	0.534	1.45338	0.00164	6.56	0.534	1.45194	0.00185	7.396	0.534	1.4565	0.0005689	2.2756
0.535	1.458	0.0003195	1.278	0.535	1.45586	0.00109	4.352	0.535	1.45433	0.00166	6.62	0.535	1.45283	0.00188	7.52	0.535	1.45748	0.000575	2.3
0.536	1.45899	0.0003225	1.29	0.536	1.45682	0.0011	4.396	0.536	1.45529	0.00167	6.68	0.536	1.45371	0.00192	7.672	0.536	1.45847	0.0005814	2.3256
0.537	1.45998	0.0003252	1.3008	0.537	1.45782	0.0011	4.408	0.537	1.45624	0.00169	6.752	0.537	1.45461	0.00195	7.796	0.537	1.45945	0.0005881	2.3524
0.538	1.46097	0.0003281	1.3124	0.538	1.45878	0.00111	4.456	0.538	1.4572	0.0017	6.808	0.538	1.4555	0.00198	7.932	0.538	1.46043	0.0005946	2.3784
0.539	1.46196	0.0003311	1.3244	0.539	1.45977	0.00112	4.468	0.539	1.45816	0.00172	6.872	0.539	1.45637	0.00202	8.08	0.539	1.46141	0.0006017	2.4068
0.54	1.46295	0.0003339	1.3356	0.54	1.46077	0.00112	4.472	0.54	1.4591	0.00174	6.944	0.54	1.45727	0.00205	8.208	0.54	1.46239	0.0006087	2.4348
0.541	1.46394	0.0003371	1.3484	0.541	1.46177	0.00112	4.468	0.541	1.46006	0.00175	7.004	0.541	1.45817	0.00208	8.328	0.541	1.46337	0.0006158	2.4632
0.542	1.46493	0.0003401	1.3604	0.542	1.46272	0.00114	4.54	0.542	1.46102	0.00177	7.068	0.542	1.45905	0.00212	8.472	0.542	1.46435	0.0006232	2.4928
0.543	1.46592	0.0003431	1.3724	0.543	1.46371	0.00114	4.556	0.543	1.46196	0.00179	7.144	0.543	1.45994	0.00215	8.608	0.543	1.46534	0.0006302	2.5208
0.544	1.46691	0.0003461	1.3844	0.544	1.4647	0.00114	4.568	0.544	1.46292	0.0018	7.204	0.544	1.46086	0.00218	8.708	0.544	1.46632	0.0006371	2.5484
0.545	1.4679	0.0003493	1.3972	0.545	1.46567	0.00115	4.604	0.545	1.46387	0.00182	7.272	0.545	1.46173	0.00222	8.864	0.545	1.4673	0.0006448	2.5792
0.546	1.46889	0.0003524	1.4096	0.546	1.46665	0.00116	4.64	0.546	1.46482	0.00184	7.344	0.546	1.46262	0.00225	8.996	0.546	1.46828	0.0006528	2.6112
0.547	1.46988	0.0003558	1.4232	0.547	1.46764	0.00116	4.656	0.547	1.46578	0.00185	7.404	0.547	1.46353	0.00228	9.112	0.547	1.46926	0.0006608	2.6432
0.548	1.47087	0.0003589	1.4356	0.548	1.46861	0.00117	4.692	0.548	1.46673	0.00187	7.48	0.548	1.46442	0.00231	9.248	0.548	1.47023	0.0006695	2.678
0.549	1.47186	0.000362	1.448	0.549	1.4696	0.00118	4.7	0.549	1.46768	0.00189	7.548	0.549	1.46532	0.00234	9.36	0.549	1.47121	0.0006772	2.7088
0.55	1.47285	0.0003654	1.4616	0.55	1.4706	0.00118	4.708	0.55	1.46864	0.0019	7.604	0.55	1.46623	0.00237	9.476	0.55	1.47219	0.0006858	2.7432
0.551	1.47384	0.0003685	1.474	0.551	1.47157	0.00119	4.744	0.551	1.46959	0.00192	7.68	0.551	1.46711	0.00241	9.62	0.551	1.47317	0.0006949	2.7796
0.552	1.47483	0.0003715	1.486	0.552	1.47256	0.00119	4.76	0.552	1.47053	0.00194	7.756	0.552	1.46804	0.00243	9.704	0.552	1.47414	0.000704	2.816
0.553	1.47582	0.0003748	1.4992	0.553	1.47354	0.0012	4.792	0.553	1.47149	0.00195	7.812	0.553	1.46893	0.00246	9.84	0.553	1.47512	0.000713	2.852
0.554	1.47681	0.0003781	1.5124	0.554	1.47449	0.00121	4.852	0.554	1.47244	0.00197	7.892	0.554	1.46982	0.00249	9.972	0.554	1.47609	0.0007227	2.8908
0.555	1.4778	0.0003813	1.5252	0.555	1.4755	0.00121	4.848	0.555	1.47339	0.00199	7.964	0.555	1.47073	0.00252	10.088	0.555	1.47707	0.0007324	2.9296
0.556	1.47879	0.0003856	1.5424	0.556	1.47649	0.00121	4.852	0.556	1.47434	0.00201	8.024	0.556	1.47165	0.00255	10.18	0.556	1.47804	0.000742	2.968
0.557	1.47978	0.0003884	1.5536	0.557	1.47747	0.00122	4.884	0.557	1.47528	0.00203	8.108	0.557	1.47253	0.00258	10.328	0.557	1.47901	0.0007531	3.0124
0.558	1.48077	0.0003916	1.5664	0.558	1.47844	0.00123	4.924	0.558	1.47623	0.00205	8.18	0.558	1.47347	0.0026	10.408	0.558	1.47999	0.000763	3.052
0.559	1.48176	0.0003953	1.5812	0.559	1.47944	0.00123	4.924	0.559	1.47719	0.00206	8.244	0.559	1.47437	0.00263	10.52	0.559	1.48096	0.0007732	3.0928
0.56	1.48275	0.0003984	1.5936	0.56	1.48041	0.00124	4.964	0.56	1.47813	0.00208	8.32	0.56	1.47527	0.00266	10.648	0.56	1.48193	0.0007843	3.1372
0.561	1.48374	0.000402	1.608	0.561	1.48142	0.00124	4.952	0.561	1.47908	0.0021	8.396	0.561	1.4762	0.00268	10.732	0.561	1.4829	0.0007954	3.1816
0.562	1.48473	0.0004056	1.6224	0.562	1.4824	0.00125	4.98	0.562	1.48003	0.00212	8.468	0.562	1.47711	0.00271	10.836	0.562	1.48387	0.0008067	3.2268
0.563	1.48572	0.0004091	1.6364	0.563	1.48338	0.00125	5.012	0.563	1.48098	0.00214	8.544	0.563	1.47801	0.00274	10.96	0.563	1.48484	0.0008183	3.2732
0.564	1.4867	0.0004126	1.6504	0.564	1.48434	0.00127	5.06	0.564	1.48193	0.00215	8.612	0.564	1.47896	0.00276	11.02	0.564	1.48581	0.0008309	3.3236
0.565	1.48769	0.0004165	1.666	0.565	1.48533	0.00127	5.076	0.565	1.48288	0.00217	8.68	0.565	1.47987	0.00278	11.136	0.565	1.48678	0.0008428	3.3712
0.566	1.48868	0.0004199	1.6796	0.566	1.48632	0.00127	5.088	0.566	1.48382	0.00219	8.772	0.566	1.48078	0.00281	11.244	0.566	1.48774	0.0008555	3.422
0.567	1.48967	0.0004238	1.6952	0.567	1.48733	0.00127	5.084	0.567	1.48476	0.00221	8.844	0.567	1.48173	0.00283	11.308	0.567	1.48871	0.0008675	3.47
0.568	1.49066	0.0004275	1.71	0.568	1.48831	0.00128	5.108	0.568	1.48572	0.00223	8.912	0.568	1.48263	0.00286	11.432	0.568	1.48967	0.0008809	3.5236
0.569	1.49165	0.0004311	1.7244	0.569	1.48927	0.00129	5.164	0.569	1.48666	0.00225	9	0.569	1.48356	0.00288	11.516	0.569	1.49064	0.0008952	3.5808
0.57	1.49263	0.0004349	1.7396	0.57	1.49023	0.00131	5.22	0.57	1.48761	0.00227	9.068	0.57	1.4845	0.0029	11.58	0.57	1.4916	0.0009087	3.6348
0.571	1.49362	0.0004387	1.7548	0.571	1.49121	0.00131	5.252	0.571	1.48855	0.00229	9.148	0.571	1.48543	0.00292	11.676	0.571	1.49256	0.0009233	3.6932
0.572	1.49461	0.0004423	1.7692	0.572	1.49219	0.00132	5.276	0.572	1.48949	0.00231	9.232	0.572	1.48636	0.00294	11.756	0.572	1.49352	0.0009378	3.7512
0.573	1.4956	0.0004464	1.7856	0.573	1.49314	0.00134	5.344	0.573	1.49044	0.00233	9.304	0.573	1.48732	0.00295	11.804	0.573	1.49449	0.0009512	3.8048
0.574	1.49659	0.0004503	1.8012	0.574	1.49414	0.00134	5.344	0.574	1.49139	0.00235	9.38	0.574	1.48823	0.00298	11.912	0.574	1.49545	0.0009667	3.8668
0.575	1.49757	0.0004541	1.8164	0.575	1.49512	0.00134	5.376	0.575	1.49232	0.00237	9.472	0.575	1.48917	0.003	11.992	0.575	1.49641	0.0009822	3.9288
0.576	1.49853	0.0004697	1.8788	0.576	1.49608	0.00136	5.432	0.576	1.49328	0.00238	9.536	0.576	1.49013	0.00301	12.04	0.576	1.49737	0.0009974	3.9896
0.577	1.4995	0.0004778	1.9112	0.577	1.49705	0.00137	5.464	0.577	1.49421	0.00241	9.628	0.577	1.49104	0.00304	12.152	0.577	1.49832	0.00101	4.056
0.578	1.5005	0.000479	1.916	0.578	1.49802	0.00138	5.504	0.578	1.49515	0.00243	9.716	0.578	1.49201	0.00305	12.188	0.578	1.49928	0.00103	4.124
0.579	1.50149	0.0004808	1.9232	0.579	1.49899	0.00139	5.548	0.579	1.49611	0.00245	9.78	0.579	1.49297	0.00306	12.232	0.579	1.50023	0.00105	4.192
0.58	1.50248	0.0004828	1.9312	0.58	1.49996	0.0014	5.592	0.58	1.49704	0.00247	9.872	0.58	1.49389	0.00308	12.328	0.58	1.50119	0.00107	4.26
0.581	1.50347	0.0004857	1.9428	0.581	1.50094	0.00141	5.624	0.581	1.49798	0.00249	9.956	0.581	1.49486	0.00309	12.36	0.581	1.50214	0.00108	4.332
0.582	1.50446	0.0004908	1.9632	0.582	1.50189	0.00142	5.688	0.582	1.49892	0.00251	10.036	0.582	1.49584	0.0031	12.392	0.582	1.50309	0.0011	4.404
0.583	1.50545	0.0004935	1.974	0.583	1.50287	0.00143	5.72	0.583	1.49986	0.00253	10.124	0.583	1.49676	0.00312	12.488	0.583	1.50404	0.00112	4.48
0.584	1.50644	0.0004965	1.986	0.584	1.50386	0.00143	5.724	0.584	1.5008	0.00255	10.216	0.584	1.49772	0.00313	12.532	0.584	1.50499	0.00114	4.556
0.585	1.50743	0.0005007	2.0028	0.585	1.50483	0.00144	5.776	0.585	1.50175	0.00257	10.28	0.585	1.4987	0.00314	12.56	0.585	1.50594	0.00116	4.632
0.586	1.50842	0.0005044	2.0176	0.586	1.5058	0.00145	5.816	0.586	1.50268	0.0026	10.384	0.586	1.49965	0.00316	12.62	0.586	1.50689	0.00118	4.716
0.587	1.5094	0.0005084	2.0336	0.587	1.50678	0.00146	5.84	0.587	1.50361	0.00262	10.476	0.587	1.50064	0.00316	12.64	0.587	1.50783	0.0012	4.808
0.588	1.51039	0.0005125	2.05	0.588	1.50777	0.00147	5.86	0.588	1.50456	0.00264	10.548	0.588	1.50161	0.00317	12.668	0.588	1.50878	0.00122	4.884
0.589	1.51138	0.0005172	2.0688	0.589	1.50871	0.00148	5.936	0.589	1.5055	0.00266	10.644	0.589	1.50254	0.00319	12.76	0.589	1.50972	0.00124	4.972
0.59	1.51236	0.0005217	2.0868	0.59	1.50967	0.0015	6	0.59	1.50643	0.00269	10.744	0.59	1.50353	0.00319	12.768	0.59	1.51066	0.00126	5.056
0.591	1.51335	0.0005262	2.1048	0.591	1.51063	0.00151	6.052	0.591	1.50737	0.00271	10.824	0.591	1.5045	0.0032	12.8	0.591	1.5116	0.00129	5.148
0.592	1.51433	0.0005305	2.122	0.592	1.51159	0.00153	6.108	0.592	1.5083	0.00273	10.928	0.592	1.50546	0.00321	12.852	0.592	1.51254	0.00131	5.24
0.593	1.51532	0.0005344	2.1376	0.593	1.51255	0.00154	6.16	0.593	1.50923	0.00276	11.02	0.593	1.50647	0.00321	12.836	0.593	1.51348	0.00133	5.332
0.594	1.51631	0.0005387	2.1548	0.594	1.51353	0.00155	6.192	0.594	1.51018	0.00277	11.096	0.594	1.50744	0.00322	12.884	0.594	1.51442	0.00136	5.424
0.595	1.51729	0.0005435	2.174	0.595	1.51448	0.00156	6.252	0.595	1.51109	0.0028	11.216	0.595	1.5084	0.00323	12.928	0.595	1.51535	0.00138	5.524
0.596	1.51828	0.0005485	2.194	0.596	1.51546	0.00157	6.284	0.596	1.51203	0.00283	11.308	0.596	1.5094	0.00323	12.928	0.596	1.51629	0.00141	5.624
0.597	1.51927	0.0005525	2.21	0.597	1.51645	0.00158	6.3	0.597	1.51297	0.00285	11.392	0.597	1.5104	0.00323	12.924	0.597	1.51722	0.00143	5.724
0.598	1.52025	0.0005566	2.2264	0.598	1.51739	0.0016	6.384	0.598	1.51388	0.00288	11.512	0.598	1.51134	0.00325	12.996	0.598	1.51815	0.00146	5.828
0.599	1.52124	0.0005606	2.2424	0.599	1.51834	0.00161	6.452	0.599	1.51482	0.0029	11.604	0.599	1.51234	0.00325	12.996	0.599	1.51908	0.00148	5.932
0.6	1.52222	0.0005659	2.2636	0.6	1.5193	0.00163	6.5	0.6	1.51575	0.00293	11.7	0.6	1.51334	0.00325	13	0.6	1.52001	0.00151	6.04
0.601	1.52321	0.0005711	2.2844	0.601	1.52027	0.00164	6.544	0.601	1.51666	0.00296	11.824	0.601	1.5143	0.00326	13.048	0.601	1.52094	0.00154	6.148
0.602	1.52419	0.0005764	2.3056	0.602	1.52123	0.00165	6.608	0.602	1.5176	0.00298	11.916	0.602	1.51533	0.00325	13.016	0.602	1.52187	0.00156	6.252
0.603	1.52517	0.0005815	2.326	0.603	1.52223	0.00165	6.604	0.603	1.51852	0.00301	12.028	0.603	1.51633	0.00325	13.008	0.603	1.52279	0.00159	6.372
0.604	1.52616	0.0005864	2.3456	0.604	1.52318	0.00167	6.676	0.604	1.51944	0.00304	12.14	0.604	1.51727	0.00327	13.088	0.604	1.52372	0.00162	6.488
0.605	1.52715	0.0005905	2.362	0.605	1.52412	0.00169	6.748	0.605	1.52037	0.00306	12.244	0.605	1.51831	0.00326	13.04	0.605	1.52464	0.00165	6.6
0.606	1.52813	0.000596	2.384	0.606	1.52508	0.0017	6.804	0.606	1.52128	0.00309	12.364	0.606	1.51927	0.00327	13.088	0.606	1.52556	0.00168	6.72
0.607	1.52907	0.0006137	2.4548	0.607	1.52604	0.00172	6.86	0.607	1.52219	0.00312	12.492	0.607	1.52027	0.00327	13.084	0.607	1.52648	0.00171	6.844
0.608	1.53007	0.0006149	2.4596	0.608	1.52698	0.00174	6.952	0.608	1.52312	0.00315	12.592	0.608	1.52128	0.00327	13.068	0.608	1.5274	0.00174	6.968
0.609	1.53107	0.0006149	2.4596	0.609	1.52793	0.00175	7.012	0.609	1.52403	0.00318	12.724	0.609	1.52226	0.00328	13.1	0.609	1.52832	0.00177	7.096
0.61	1.53206	0.0006183	2.4732	0.61	1.52887	0.00178	7.1	0.61	1.52494	0.00321	12.856	0.61	1.52326	0.00328	13.1	0.61	1.52923	0.00181	7.228
0.611	1.53304	0.000623	2.492	0.611	1.52982	0.00179	7.176	0.611	1.52586	0.00324	12.964	0.611	1.52427	0.00327	13.088	0.611	1.53014	0.00184	7.364
0.612	1.53403	0.0006289	2.5156	0.612	1.53077	0.00181	7.236	0.612	1.52676	0.00328	13.104	0.612	1.52525	0.00328	13.112	0.612	1.53105	0.00188	7.504
0.613	1.53501	0.0006352	2.5408	0.613	1.53172	0.00183	7.308	0.613	1.52766	0.00331	13.244	0.613	1.52625	0.00328	13.104	0.613	1.53195	0.00191	7.648
0.614	1.53599	0.0006405	2.562	0.614	1.53266	0.00185	7.388	0.614	1.52858	0.00334	13.356	0.614	1.52727	0.00327	13.08	0.614	1.53286	0.00195	7.784
0.615	1.53697	0.0006451	2.5804	0.615	1.53359	0.00187	7.484	0.615	1.52947	0.00338	13.512	0.615	1.52824	0.00328	13.124	0.615	1.53377	0.00198	7.928
0.616	1.53796	0.000651	2.604	0.616	1.53453	0.00189	7.576	0.616	1.53037	0.00341	13.656	0.616	1.52923	0.00328	13.132	0.616	1.53467	0.00202	8.08
0.617	1.53894	0.0006574	2.6296	0.617	1.53545	0.00192	7.676	0.617	1.53127	0.00345	13.796	0.617	1.53024	0.00328	13.12	0.617	1.53557	0.00206	8.232
0.618	1.53991	0.0006649	2.6596	0.618	1.53639	0.00194	7.768	0.618	1.53217	0.00349	13.948	0.618	1.53124	0.00328	13.128	0.618	1.53647	0.0021	8.384
0.619	1.54089	0.0006723	2.6892	0.619	1.53729	0.00198	7.9	0.619	1.53306	0.00352	14.096	0.619	1.53224	0.00328	13.128	0.619	1.53736	0.00214	8.544
0.62	1.54187	0.0006788	2.7152	0.62	1.53823	0.002	7.988	0.62	1.53396	0.00356	14.24	0.62	1.53325	0.00328	13.112	0.62	1.53826	0.00218	8.7
0.621	1.54285	0.0006848	2.7392	0.621	1.53919	0.00201	8.04	0.621	1.53483	0.00361	14.42	0.621	1.53419	0.0033	13.18	0.621	1.53915	0.00222	8.868
0.622	1.54383	0.0006907	2.7628	0.622	1.5401	0.00204	8.164	0.622	1.53572	0.00364	14.576	0.622	1.53525	0.00328	13.104	0.622	1.54004	0.00226	9.032
0.623	1.54481	0.0006973	2.7892	0.623	1.54101	0.00207	8.288	0.623	1.53661	0.00368	14.732	0.623	1.53623	0.00329	13.14	0.623	1.54093	0.0023	9.204
0.624	1.54579	0.0007035	2.814	0.624	1.54195	0.00209	8.376	0.624	1.53749	0.00373	14.908	0.624	1.53722	0.00329	13.148	0.624	1.54181	0.00234	9.376
0.625	1.54677	0.0007094	2.8376	0.625	1.54289	0.00211	8.456	0.625	1.53836	0.00377	15.096	0.625	1.53822	0.00329	13.152	0.625	1.5427	0.00239	9.548
0.626	1.54775	0.0007165	2.866	0.626	1.5438	0.00215	8.584	0.626	1.53924	0.00381	15.256	0.626	1.5392	0.00329	13.168	0.626	1.54358	0.00243	9.732
0.627	1.54873	0.0007224	2.8896	0.627	1.54471	0.00218	8.712	0.627	1.5401	0.00387	15.46	0.627	1.54018	0.0033	13.192	0.627	1.54445	0.00248	9.928
0.628	1.54971	0.0007289	2.9156	0.628	1.54563	0.0022	8.816	0.628	1.54097	0.00391	15.648	0.628	1.54119	0.0033	13.18	0.628	1.54531	0.00254	10.14
0.629	1.55069	0.0007359	2.9436	0.629	1.54655	0.00223	8.924	0.629	1.54184	0.00396	15.828	0.629	1.54217	0.0033	13.204	0.629	1.54617	0.00259	10.356
0.63	1.55167	0.0007426	2.9704	0.63	1.54744	0.00227	9.08	0.63	1.54269	0.00401	16.04	0.63	1.54313	0.00331	13.256	0.63	1.54704	0.00264	10.54
0.631	1.55265	0.0007494	2.9976	0.631	1.54837	0.0023	9.18	0.631	1.54355	0.00406	16.24	0.631	1.54418	0.0033	13.2	0.631	1.54792	0.00268	10.724
0.632	1.55362	0.0007575	3.03	0.632	1.54927	0.00233	9.308	0.632	1.54441	0.00411	16.444	0.632	1.54516	0.00331	13.224	0.632	1.54879	0.00273	10.924
0.633	1.5546	0.0007641	3.0564	0.633	1.55016	0.00237	9.472	0.633	1.54524	0.00417	16.676	0.633	1.54609	0.00333	13.3	0.633	1.54966	0.00278	11.128
0.634	1.55558	0.0007711	3.0844	0.634	1.55105	0.0024	9.616	0.634	1.54611	0.00422	16.864	0.634	1.54715	0.00331	13.232	0.634	1.55053	0.00283	11.324
0.635	1.55655	0.0007789	3.1156	0.635	1.55195	0.00244	9.76	0.635	1.54695	0.00427	17.096	0.635	1.54807	0.00333	13.324	0.635	1.55139	0.00288	11.532
0.636	1.55754	0.0007845	3.138	0.636	1.55285	0.00248	9.9	0.636	1.54777	0.00434	17.352	0.636	1.54905	0.00334	13.352	0.636	1.55225	0.00294	11.748
0.637	1.55852	0.0007913	3.1652	0.637	1.55377	0.0025	10.012	0.637	1.54862	0.00439	17.564	0.637	1.55009	0.00333	13.3	0.637	1.55311	0.00299	11.956
0.638	1.55949	0.0007995	3.198	0.638	1.55468	0.00253	10.128	0.638	1.54943	0.00446	17.828	0.638	1.55105	0.00334	13.348	0.638	1.55396	0.00304	12.176
0.639	1.56046	0.0008092	3.2368	0.639	1.55557	0.00257	10.284	0.639	1.55026	0.00452	18.072	0.639	1.55199	0.00336	13.428	0.639	1.55481	0.0031	12.404
0.64	1.56143	0.0008169	3.2676	0.64	1.55645	0.00261	10.448	0.64	1.55109	0.00458	18.308	0.64	1.55301	0.00335	13.4	0.64	1.55566	0.00316	12.632
0.641	1.5624	0.0008266	3.3064	0.641	1.55734	0.00265	10.596	0.641	1.5519	0.00465	18.584	0.641	1.55396	0.00337	13.464	0.641	1.5565	0.00322	12.88
0.642	1.56338	0.000834	3.336	0.642	1.55823	0.00269	10.752	0.642	1.55271	0.00471	18.852	0.642	1.55494	0.00337	13.492	0.642	1.55735	0.00328	13.108
0.643	1.56435	0.0008429	3.3716	0.643	1.5591	0.00273	10.928	0.643	1.55353	0.00478	19.104	0.643	1.55591	0.00338	13.524	0.643	1.55819	0.00334	13.344
0.644	1.56532	0.0008521	3.4084	0.644	1.55999	0.00277	11.084	0.644	1.55432	0.00485	19.4	0.644	1.55685	0.0034	13.6	0.644	1.55904	0.00339	13.576
0.645	1.5663	0.0008606	3.4424	0.645	1.56085	0.00282	11.284	0.645	1.55512	0.00492	19.688	0.645	1.55785	0.0034	13.6	0.645	1.55987	0.00346	13.836
0.646	1.56727	0.0008699	3.4796	0.646	1.56168	0.00288	11.516	0.646	1.55593	0.00499	19.964	0.646	1.55882	0.00341	13.636	0.646	1.56071	0.00352	14.072
0.647	1.56824	0.0008792	3.5168	0.647	1.56262	0.0029	11.6	0.647	1.55671	0.00507	20.264	0.647	1.55976	0.00343	13.712	0.647	1.56155	0.00358	14.324
0.648	1.56921	0.0008887	3.5548	0.648	1.56348	0.00295	11.796	0.648	1.55748	0.00515	20.596	0.648	1.56071	0.00344	13.764	0.648	1.56237	0.00365	14.584
0.649	1.57018	0.0008993	3.5972	0.649	1.56436	0.00299	11.96	0.649	1.55828	0.00522	20.88	0.649	1.56169	0.00345	13.796	0.649	1.5632	0.00371	14.844
0.65	1.57115	0.0009087	3.6348	0.65	1.56525	0.00303	12.104	0.65	1.55905	0.0053	21.208	0.65	1.56264	0.00346	13.848	0.65	1.56403	0.00378	15.104
0.651	1.57212	0.0009176	3.6704	0.651	1.56612	0.00307	12.296	0.651	1.55982	0.00538	21.536	0.651	1.56359	0.00348	13.916	0.651	1.56486	0.00384	15.364
0.652	1.57308	0.0009298	3.7192	0.652	1.56698	0.00312	12.484	0.652	1.56061	0.00546	21.836	0.652	1.56457	0.00349	13.94	0.652	1.56568	0.00391	15.632
0.653	1.57405	0.0009402	3.7608	0.653	1.56783	0.00317	12.692	0.653	1.56136	0.00555	22.184	0.653	1.56551	0.0035	14.016	0.653	1.5665	0.00398	15.916
0.654	1.57501	0.0009509	3.8036	0.654	1.56873	0.00321	12.828	0.654	1.56211	0.00564	22.544	0.654	1.56646	0.00352	14.068	0.654	1.56732	0.00405	16.184
0.655	1.57598	0.0009625	3.85	0.655	1.5696	0.00325	13.008	0.655	1.56288	0.00572	22.872	0.655	1.56741	0.00353	14.132	0.655	1.56814	0.00412	16.46
0.656	1.57694	0.000973	3.892	0.656	1.57046	0.0033	13.208	0.656	1.5636	0.00581	23.256	0.656	1.56831	0.00356	14.252	0.656	1.56895	0.00419	16.744
0.657	1.57791	0.0009847	3.9388	0.657	1.57132	0.00335	13.4	0.657	1.56436	0.0059	23.608	0.657	1.56928	0.00357	14.292	0.657	1.56975	0.00426	17.04
0.658	1.57887	0.0009965	3.986	0.658	1.57217	0.0034	13.608	0.658	1.56513	0.00598	23.936	0.658	1.57021	0.0036	14.38	0.658	1.57057	0.00433	17.316
0.659	1.57983	0.00101	4.036	0.659	1.57299	0.00346	13.848	0.659	1.56583	0.00609	24.348	0.659	1.57113	0.00362	14.476	0.659	1.57137	0.00441	17.628
0.66	1.58079	0.00102	4.084	0.66	1.57385	0.00351	14.044	0.66	1.56658	0.00618	24.716	0.66	1.5721	0.00363	14.516	0.66	1.57217	0.00448	17.924
0.661	1.58175	0.00104	4.14	0.661	1.57471	0.00356	14.236	0.661	1.56731	0.00627	25.096	0.661	1.57299	0.00366	14.644	0.661	1.57298	0.00455	18.212
0.662	1.58272	0.00105	4.184	0.662	1.57554	0.00362	14.472	0.662	1.56802	0.00638	25.508	0.662	1.57395	0.00367	14.696	0.662	1.57376	0.00464	18.54
0.663	1.58367	0.00106	4.236	0.663	1.57639	0.00367	14.68	0.663	1.56875	0.00647	25.892	0.663	1.57488	0.0037	14.784	0.663	1.57457	0.00471	18.836
0.664	1.58463	0.00107	4.292	0.664	1.57725	0.00372	14.88	0.664	1.56948	0.00657	26.276	0.664	1.57579	0.00372	14.892	0.664	1.57536	0.00479	19.144
0.665	1.58559	0.00109	4.344	0.665	1.57809	0.00378	15.1	0.665	1.57016	0.00668	26.728	0.665	1.57668	0.00376	15.024	0.665	1.57616	0.00487	19.46
0.666	1.58655	0.0011	4.396	0.666	1.57899	0.00381	15.244	0.666	1.57087	0.00678	27.128	0.666	1.57763	0.00377	15.08	0.666	1.57696	0.00494	19.764
0.667	1.5875	0.00112	4.46	0.667	1.57986	0.00385	15.412	0.667	1.57157	0.00689	27.556	0.667	1.57855	0.0038	15.184	0.667	1.57774	0.00502	20.092
0.668	1.58845	0.00113	4.516	0.668	1.58072	0.0039	15.616	0.668	1.57227	0.007	27.988	0.668	1.57941	0.00384	15.348	0.668	1.57852	0.00511	20.424
0.669	1.58941	0.00114	4.576	0.669	1.58155	0.00396	15.852	0.669	1.57297	0.0071	28.408	0.669	1.58033	0.00386	15.448	0.669	1.57931	0.00519	20.744
0.67	1.59036	0.00116	4.64	0.67	1.5824	0.00402	16.06	0.67	1.57368	0.00721	28.824	0.67	1.58123	0.00389	15.568	0.67	1.5801	0.00527	21.068
0.671	1.59131	0.00118	4.704	0.671	1.58321	0.00408	16.312	0.671	1.57433	0.00733	29.32	0.671	1.58214	0.00392	15.688	0.671	1.58088	0.00535	21.4
0.672	1.59226	0.00119	4.764	0.672	1.58403	0.00414	16.564	0.672	1.57503	0.00744	29.748	0.672	1.58307	0.00394	15.772	0.672	1.58164	0.00544	21.752
0.673	1.5932	0.00121	4.836	0.673	1.58487	0.0042	16.792	0.673	1.57569	0.00756	30.228	0.673	1.58391	0.00399	15.96	0.673	1.58242	0.00552	22.088
0.674	1.59415	0.00123	4.904	0.674	1.5857	0.00426	17.028	0.674	1.57635	0.00768	30.704	0.674	1.58481	0.00402	16.084	0.674	1.58319	0.00561	22.444
0.675	1.59509	0.00124	4.976	0.675	1.58653	0.00432	17.26	0.675	1.57704	0.00779	31.148	0.675	1.58573	0.00405	16.188	0.675	1.58396	0.0057	22.788
0.676	1.59603	0.00126	5.056	0.676	1.58734	0.00438	17.528	0.676	1.57769	0.00791	31.644	0.676	1.58657	0.00409	16.372	0.676	1.58474	0.00578	23.124
0.677	1.59698	0.00128	5.12	0.677	1.58816	0.00444	17.776	0.677	1.57835	0.00803	32.128	0.677	1.58748	0.00412	16.488	0.677	1.5855	0.00587	23.488
0.678	1.59792	0.0013	5.196	0.678	1.58894	0.00452	18.08	0.678	1.57903	0.00815	32.588	0.678	1.58838	0.00415	16.608	0.678	1.58627	0.00596	23.84
0.679	1.59886	0.00132	5.268	0.679	1.5898	0.00457	18.272	0.679	1.57965	0.00828	33.116	0.679	1.58922	0.0042	16.804	0.679	1.58702	0.00605	24.212
0.68	1.5998	0.00134	5.344	0.68	1.59066	0.00462	18.464	0.68	1.58032	0.0084	33.584	0.68	1.59012	0.00423	16.932	0.68	1.58779	0.00614	24.556
0.681	1.60074	0.00136	5.424	0.681	1.5915	0.00467	18.68	0.681	1.58099	0.00852	34.06	0.681	1.59099	0.00427	17.08	0.681	1.58855	0.00623	24.928
0.682	1.60168	0.00138	5.508	0.682	1.59234	0.00473	18.908	0.682	1.58159	0.00866	34.624	0.682	1.59181	0.00433	17.304	0.682	1.5893	0.00633	25.3
0.683	1.60261	0.0014	5.592	0.683	1.59315	0.00479	19.164	0.683	1.58223	0.00878	35.128	0.683	1.59267	0.00437	17.476	0.683	1.59005	0.00642	25.676
0.684	1.60354	0.00142	5.676	0.684	1.59395	0.00486	19.44	0.684	1.5829	0.0089	35.596	0.684	1.59359	0.00439	17.576	0.684	1.59081	0.00651	26.044
0.685	1.60447	0.00144	5.768	0.685	1.59487	0.00489	19.564	0.685	1.58352	0.00904	36.144	0.685	1.59438	0.00446	17.828	0.685	1.59156	0.00661	26.424
0.686	1.6054	0.00147	5.86	0.686	1.59569	0.00495	19.808	0.686	1.58412	0.00918	36.716	0.686	1.59525	0.0045	17.984	0.686	1.59232	0.0067	26.792
0.687	1.60633	0.00149	5.952	0.687	1.5965	0.00502	20.072	0.687	1.58479	0.0093	37.18	0.687	1.59612	0.00454	18.148	0.687	1.59307	0.00679	27.164
0.688	1.60725	0.00151	6.048	0.688	1.59727	0.0051	20.384	0.688	1.58539	0.00944	37.74	0.688	1.59691	0.0046	18.404	0.688	1.59381	0.00689	27.556
0.689	1.60818	0.00153	6.136	0.689	1.59805	0.00517	20.688	0.689	1.58601	0.00957	38.284	0.689	1.59783	0.00462	18.496	0.689	1.59456	0.00698	27.936
0.69	1.6091	0.00156	6.24	0.69	1.59885	0.00524	20.968	0.69	1.58668	0.00969	38.752	0.69	1.59865	0.00468	18.716	0.69	1.59532	0.00708	28.308
0.691	1.61002	0.00159	6.344	0.691	1.59966	0.00531	21.236	0.691	1.58726	0.00984	39.348	0.691	1.59943	0.00475	18.992	0.691	1.59606	0.00717	28.696
0.692	1.61094	0.00161	6.448	0.692	1.60041	0.00539	21.576	0.692	1.58788	0.00997	39.88	0.692	1.60031	0.00479	19.14	0.692	1.59679	0.00728	29.112
0.693	1.61186	0.00164	6.552	0.693	1.60122	0.00546	21.836	0.693	1.58857	0.01008	40.32	0.693	1.60115	0.00483	19.332	0.693	1.59754	0.00737	29.484
0.694	1.61277	0.00167	6.664	0.694	1.60201	0.00553	22.136	0.694	1.58907	0.01026	41.04	0.694	1.60197	0.00489	19.544	0.694	1.59826	0.00748	29.908
0.695	1.61368	0.00169	6.772	0.695	1.60278	0.00561	22.444	0.695	1.5897	0.01039	41.56	0.695	1.60281	0.00494	19.74	0.695	1.599	0.00758	30.3
0.696	1.61459	0.00172	6.892	0.696	1.60356	0.00569	22.756	0.696	1.59031	0.01053	42.12	0.696	1.60361	0.005	19.984	0.696	1.59975	0.00767	30.688
0.697	1.6155	0.00175	7.008	0.697	1.60435	0.00576	23.048	0.697	1.59088	0.01068	42.72	0.697	1.60442	0.00506	20.22	0.697	1.60048	0.00777	31.088
0.698	1.61641	0.00178	7.12	0.698	1.60513	0.00584	23.344	0.698	1.59149	0.01082	43.28	0.698	1.60529	0.0051	20.38	0.698	1.60122	0.00787	31.492
0.699	1.61731	0.00181	7.244	0.699	1.60593	0.00591	23.624	0.699	1.59206	0.01097	43.88	0.699	1.60608	0.00516	20.64	0.699	1.60195	0.00797	31.892
0.7	1.61822	0.00184	7.364	0.7	1.60669	0.00599	23.96	0.7	1.59259	0.01114	44.56	0.7	1.6069	0.00521	20.848	0.7	1.60267	0.00808	32.32
0.701	1.61912	0.00187	7.488	0.701	1.60743	0.00608	24.312	0.701	1.59322	0.01127	45.08	0.701	1.60767	0.00528	21.132	0.701	1.6034	0.00818	32.732
0.702	1.62001	0.00191	7.628	0.702	1.60822	0.00615	24.604	0.702	1.59377	0.01143	45.72	0.702	1.60844	0.00535	21.412	0.702	1.60414	0.00828	33.124
0.703	1.62091	0.00194	7.756	0.703	1.60901	0.00623	24.904	0.703	1.59432	0.01159	46.36	0.703	1.60924	0.00542	21.664	0.703	1.60485	0.00839	33.556
0.704	1.62181	0.00197	7.88	0.704	1.6099	0.00626	25.052	0.704	1.59492	0.01173	46.92	0.704	1.61007	0.00547	21.868	0.704	1.6056	0.00849	33.94
0.705	1.6227	0.00201	8.028	0.705	1.61068	0.00634	25.356	0.705	1.59553	0.01187	47.48	0.705	1.61086	0.00553	22.128	0.705	1.60631	0.0086	34.38
0.706	1.62359	0.00204	8.168	0.706	1.61146	0.00642	25.664	0.706	1.59608	0.01203	48.12	0.706	1.61158	0.00562	22.46	0.706	1.60703	0.0087	34.8
0.707	1.62448	0.00208	8.304	0.707	1.6122	0.0065	26.016	0.707	1.59662	0.01219	48.76	0.707	1.61245	0.00565	22.616	0.707	1.60778	0.00879	35.176
0.708	1.62537	0.00211	8.452	0.708	1.61296	0.00659	26.352	0.708	1.59723	0.01233	49.32	0.708	1.61318	0.00574	22.948	0.708	1.6085	0.0089	35.612
0.709	1.62626	0.00215	8.592	0.709	1.61373	0.00667	26.668	0.709	1.59769	0.01252	50.08	0.709	1.61396	0.00581	23.22	0.709	1.6092	0.00902	36.064
0.71	1.62714	0.00219	8.744	0.71	1.61448	0.00675	27.016	0.71	1.59827	0.01267	50.68	0.71	1.61475	0.00587	23.476	0.71	1.60991	0.00912	36.496
0.711	1.628	0.00223	8.912	0.711	1.61521	0.00685	27.392	0.711	1.59882	0.01283	51.32	0.711	1.6155	0.00594	23.776	0.711	1.61065	0.00923	36.9
0.712	1.62889	0.00226	9.056	0.712	1.61595	0.00694	27.756	0.712	1.5994	0.01298	51.92	0.712	1.61629	0.00601	24.032	0.712	1.61136	0.00933	37.328
0.713	1.62977	0.0023	9.212	0.713	1.61668	0.00703	28.12	0.713	1.59992	0.01315	52.6	0.713	1.61708	0.00607	24.288	0.713	1.61209	0.00944	37.748
0.714	1.63063	0.00235	9.384	0.714	1.61741	0.00712	28.496	0.714	1.60044	0.01332	53.28	0.714	1.61781	0.00616	24.628	0.714	1.61281	0.00954	38.172
0.715	1.6315	0.00239	9.556	0.715	1.61816	0.00721	28.84	0.715	1.60099	0.01348	53.92	0.715	1.61857	0.00623	24.912	0.715	1.6135	0.00966	38.636
0.716	1.63237	0.00243	9.724	0.716	1.61892	0.00729	29.172	0.716	1.60159	0.01362	54.48	0.716	1.61938	0.00629	25.148	0.716	1.61422	0.00976	39.056
0.717	1.63323	0.00248	9.904	0.717	1.61967	0.00738	29.516	0.717	1.60206	0.01381	55.24	0.717	1.62009	0.00637	25.496	0.717	1.61495	0.00987	39.476
0.718	1.63408	0.00252	10.084	0.718	1.62078	0.00734	29.372	0.718	1.60263	0.01396	55.84	0.718	1.62084	0.00645	25.8	0.718	1.61564	0.00998	39.936
0.719	1.63495	0.00256	10.256	0.719	1.62164	0.00739	29.568	0.719	1.60318	0.01412	56.48	0.719	1.62167	0.0065	26.016	0.719	1.61639	0.01008	40.32
0.72	1.63581	0.00261	10.428	0.72	1.62239	0.00748	29.908	0.72	1.6037	0.01429	57.16	0.72	1.62229	0.00662	26.476	0.72	1.6171	0.01019	40.76
0.721	1.63667	0.00265	10.608	0.721	1.62315	0.00756	30.236	0.721	1.60425	0.01445	57.8	0.721	1.62307	0.00669	26.74	0.721	1.61781	0.0103	41.2
0.722	1.63752	0.0027	10.808	0.722	1.62389	0.00765	30.608	0.722	1.6048	0.01461	58.44	0.722	1.62388	0.00674	26.972	0.722	1.61849	0.01042	41.68
0.723	1.63836	0.00275	11.012	0.723	1.62459	0.00775	31.012	0.723	1.60518	0.01483	59.32	0.723	1.62453	0.00685	27.404	0.723	1.6192	0.01053	42.12
0.724	1.63921	0.0028	11.196	0.724	1.62529	0.00786	31.428	0.724	1.60576	0.01498	59.92	0.724	1.62534	0.00691	27.632	0.724	1.61991	0.01064	42.56
0.725	1.64005	0.00285	11.396	0.725	1.62602	0.00795	31.8	0.725	1.60628	0.01515	60.6	0.725	1.6261	0.00698	27.924	0.725	1.62065	0.01074	42.96
0.726	1.64088	0.0029	11.616	0.726	1.6267	0.00806	32.252	0.726	1.6068	0.01532	61.28	0.726	1.62679	0.00708	28.3	0.726	1.62136	0.01085	43.4
0.727	1.64173	0.00295	11.812	0.727	1.62742	0.00816	32.64	0.727	1.60735	0.01548	61.92	0.727	1.62765	0.00712	28.476	0.727	1.62207	0.01096	43.84
0.728	1.64255	0.00301	12.032	0.728	1.62811	0.00827	33.064	0.728	1.60781	0.01567	62.68	0.728	1.62824	0.00724	28.976	0.728	1.62275	0.01108	44.32
0.729	1.6434	0.00306	12.228	0.729	1.62882	0.00837	33.468	0.729	1.60827	0.01586	63.44	0.729	1.62886	0.00736	29.436	0.729	1.62343	0.0112	44.8
0.73	1.64423	0.00311	12.44	0.73	1.62948	0.00848	33.932	0.73	1.60894	0.01598	63.92	0.73	1.62964	0.00743	29.704	0.73	1.62417	0.0113	45.2
0.731	1.64503	0.00318	12.704	0.731	1.63022	0.00857	34.296	0.731	1.60937	0.01618	64.72	0.731	1.63045	0.00749	29.944	0.731	1.62488	0.01141	45.64
0.732	1.64587	0.00323	12.908	0.732	1.63095	0.00867	34.668	0.732	1.60986	0.01636	65.44	0.732	1.63106	0.0076	30.416	0.732	1.62559	0.01152	46.08
0.733	1.6467	0.00328	13.116	0.733	1.63173	0.00874	34.972	0.733	1.61039	0.01653	66.12	0.733	1.63196	0.00763	30.532	0.733	1.6263	0.01163	46.52
0.734	1.64753	0.00334	13.34	0.734	1.63243	0.00885	35.392	0.734	1.61082	0.01673	66.92	0.734	1.63249	0.00778	31.108	0.734	1.62701	0.01174	46.96
0.735	1.64833	0.0034	13.588	0.735	1.63311	0.00896	35.832	0.735	1.61123	0.01694	67.76	0.735	1.63324	0.00786	31.42	0.735	1.62769	0.01186	47.44
0.736	1.64916	0.00345	13.808	0.736	1.63381	0.00906	36.252	0.736	1.61186	0.01707	68.28	0.736	1.63398	0.00793	31.732	0.736	1.6284	0.01197	47.88
0.737	1.64997	0.00351	14.052	0.737	1.63453	0.00916	36.64	0.737	1.61227	0.01728	69.12	0.737	1.63462	0.00804	32.168	0.737	1.62914	0.01207	48.28
0.738	1.65079	0.00357	14.284	0.738	1.63517	0.00928	37.136	0.738	1.61279	0.01745	69.8	0.738	1.63533	0.00813	32.524	0.738	1.62982	0.01219	48.76
0.739	1.65161	0.00363	14.512	0.739	1.63588	0.00938	37.532	0.739	1.61326	0.01764	70.56	0.739	1.63618	0.00818	32.712	0.739	1.63053	0.0123	49.2
0.74	1.65239	0.0037	14.792	0.74	1.63654	0.0095	38.012	0.74	1.61375	0.01782	71.28	0.74	1.63667	0.00833	33.332	0.74	1.63124	0.01241	49.64
0.741	1.6532	0.00376	15.032	0.741	1.63722	0.00961	38.444	0.741	1.61413	0.01804	72.16	0.741	1.63746	0.0084	33.588	0.741	1.63192	0.01253	50.12
0.742	1.65399	0.00383	15.3	0.742	1.63787	0.00973	38.936	0.742	1.61476	0.01817	72.68	0.742	1.63818	0.00848	33.924	0.742	1.63266	0.01263	50.52
0.743	1.65478	0.00389	15.568	0.743	1.63849	0.00986	39.456	0.743	1.6152	0.01837	73.48	0.743	1.63883	0.00859	34.356	0.743	1.63337	0.01274	50.96
0.744	1.65556	0.00396	15.844	0.744	1.63914	0.00999	39.944	0.744	1.61555	0.0186	74.4	0.744	1.63956	0.00867	34.684	0.744	1.63408	0.01285	51.4
0.745	1.65636	0.00403	16.108	0.745	1.63981	0.0101	40.4	0.745	1.61621	0.01872	74.88	0.745	1.6403	0.00875	35.004	0.745	1.63481	0.01295	51.8
0.746	1.65716	0.00409	16.356	0.746	1.64075	0.01012	40.48	0.746	1.61656	0.01895	75.8	0.746	1.64088	0.00888	35.512	0.746	1.63547	0.01308	52.32
0.747	1.65792	0.00417	16.66	0.747	1.64146	0.01022	40.88	0.747	1.61694	0.01917	76.68	0.747	1.64156	0.00898	35.9	0.747	1.63618	0.01319	52.76
0.748	1.65871	0.00423	16.936	0.748	1.6422	0.01031	41.24	0.748	1.61752	0.01932	77.28	0.748	1.64239	0.00903	36.104	0.748	1.63689	0.0133	53.2
0.749	1.65948	0.00431	17.228	0.749	1.64289	0.01042	41.68	0.749	1.61798	0.01951	78.04	0.749	1.64299	0.00915	36.596	0.749	1.63757	0.01342	53.68
0.75	1.66023	0.00438	17.536	0.75	1.64357	0.01053	42.12	0.75	1.61847	0.01969	78.76	0.75	1.64363	0.00926	37.04	0.75	1.63831	0.01352	54.08
0.751	1.66104	0.00445	17.788	0.751	1.64419	0.01066	42.64	0.751	1.61891	0.01989	79.56	0.751	1.64427	0.00937	37.48	0.751	1.63899	0.01364	54.56
0.752	1.66179	0.00453	18.104	0.752	1.64485	0.01078	43.12	0.752	1.61926	0.02012	80.48	0.752	1.64491	0.00948	37.92	0.752	1.63973	0.01374	54.96
0.753	1.66259	0.00459	18.36	0.753	1.6455	0.0109	43.6	0.753	1.6199	0.02025	81	0.753	1.64561	0.00957	38.28	0.753	1.64036	0.01388	55.52
0.754	1.66332	0.00467	18.696	0.754	1.64612	0.01103	44.12	0.754	1.62025	0.02048	81.92	0.754	1.64632	0.00966	38.632	0.754	1.64109	0.01398	55.92
0.755	1.66408	0.00475	19.008	0.755	1.64675	0.01116	44.64	0.755	1.62065	0.02069	82.76	0.755	1.64692	0.00978	39.12	0.755	1.64178	0.0141	56.4
0.756	1.66483	0.00483	19.324	0.756	1.6474	0.01128	45.12	0.756	1.62115	0.02087	83.48	0.756	1.64768	0.00986	39.42	0.756	1.64251	0.0142	56.8
0.757	1.6656	0.0049	19.616	0.757	1.64797	0.01143	45.72	0.757	1.62164	0.02105	84.2	0.757	1.64839	0.00994	39.764	0.757	1.6432	0.01432	57.28
0.758	1.66635	0.00499	19.94	0.758	1.64862	0.01155	46.2	0.758	1.62196	0.02129	85.16	0.758	1.6489	0.01009	40.36	0.758	1.6439	0.01443	57.72
0.759	1.66711	0.00506	20.236	0.759	1.6493	0.01166	46.64	0.759	1.62254	0.02144	85.76	0.759	1.64977	0.01013	40.52	0.759	1.64464	0.01453	58.12
0.76	1.66785	0.00514	20.568	0.76	1.65013	0.01172	46.88	0.76	1.62295	0.02165	86.6	0.76	1.65038	0.01025	41	0.76	1.64535	0.01464	58.56
0.761	1.66859	0.00523	20.904	0.761	1.65078	0.01184	47.36	0.761	1.62321	0.02191	87.64	0.761	1.65082	0.01042	41.68	0.761	1.64601	0.01477	59.08
0.762	1.66932	0.00531	21.244	0.762	1.65144	0.01196	47.84	0.762	1.62368	0.0221	88.4	0.762	1.65166	0.01047	41.88	0.762	1.64674	0.01487	59.48
0.763	1.6701	0.00538	21.524	0.763	1.65206	0.01209	48.36	0.763	1.62414	0.02229	89.16	0.763	1.65226	0.01059	42.36	0.763	1.64745	0.01498	59.92
0.764	1.67079	0.00548	21.928	0.764	1.65268	0.01222	48.88	0.764	1.62447	0.02253	90.12	0.764	1.65281	0.01073	42.92	0.764	1.64816	0.01509	60.36
0.765	1.67155	0.00556	22.228	0.765	1.65331	0.01235	49.4	0.765	1.62496	0.02271	90.84	0.765	1.65354	0.01081	43.24	0.765	1.64885	0.01521	60.84
0.766	1.67229	0.00564	22.556	0.766	1.65393	0.01248	49.92	0.766	1.62548	0.02288	91.52	0.766	1.65412	0.01094	43.76	0.766	1.64956	0.01532	61.28
0.767	1.673	0.00573	22.924	0.767	1.6545	0.01263	50.52	0.767	1.62583	0.02311	92.44	0.767	1.65476	0.01105	44.2	0.767	1.65024	0.01544	61.76
0.768	1.67377	0.00581	23.228	0.768	1.65507	0.01278	51.12	0.768	1.62627	0.02331	93.24	0.768	1.65572	0.01106	44.24	0.768	1.65095	0.01555	62.2
0.769	1.67447	0.0059	23.6	0.769	1.65563	0.01293	51.72	0.769	1.62665	0.02353	94.12	0.769	1.65633	0.01118	44.72	0.769	1.65163	0.01567	62.68
0.77	1.6752	0.00599	23.952	0.77	1.6562	0.01308	52.32	0.77	1.62711	0.02372	94.88	0.77	1.65694	0.0113	45.2	0.77	1.65231	0.01579	63.16
0.771	1.67591	0.00608	24.316	0.771	1.65685	0.0132	52.8	0.771	1.62769	0.02387	95.48	0.771	1.65761	0.0114	45.6	0.771	1.65302	0.0159	63.6
0.772	1.67661	0.00618	24.704	0.772	1.65751	0.01332	53.28	0.772	1.62798	0.02412	96.48	0.772	1.65812	0.01155	46.2	0.772	1.65376	0.016	64
0.773	1.67733	0.00626	25.056	0.773	1.65813	0.01345	53.8	0.773	1.62822	0.02439	97.56	0.773	1.65876	0.01166	46.64	0.773	1.65447	0.01611	64.44
0.774	1.67806	0.00635	25.404	0.774	1.6587	0.0136	54.4	0.774	1.62891	0.0245	98	0.774	1.65949	0.01174	46.96	0.774	1.65521	0.01621	64.84
0.775	1.67875	0.00645	25.796	0.775	1.65918	0.01378	55.12	0.775	1.62915	0.02477	99.08	0.775	1.6602	0.01183	47.32	0.775	1.65589	0.01633	65.32
0.776	1.67946	0.00654	26.168	0.776	1.65977	0.01392	55.68	0.776	1.62961	0.02496	99.84	0.776	1.66077	0.01196	47.84	0.776	1.65655	0.01646	65.84
0.777	1.68018	0.00663	26.516	0.777	1.66042	0.01404	56.16	0.777	1.63025	0.02509	100.36	0.777	1.66131	0.0121	48.4	0.777	1.65728	0.01656	66.24
0.778	1.68088	0.00673	26.908	0.778	1.66096	0.0142	56.8	0.778	1.6304	0.02539	101.56	0.778	1.66182	0.01225	49	0.778	1.65802	0.01666	66.64
0.779	1.68158	0.00682	27.284	0.779	1.66159	0.01433	57.32	0.779	1.63106	0.02551	102.04	0.779	1.66249	0.01235	49.4	0.779	1.6587	0.01678	67.12
0.78	1.68228	0.00692	27.668	0.78	1.66212	0.01449	57.96	0.78	1.6315	0.02571	102.84	0.78	1.66326	0.01242	49.68	0.78	1.65941	0.01689	67.56
0.781	1.68294	0.00702	28.096	0.781	1.66266	0.01465	58.6	0.781	1.63188	0.02593	103.72	0.781	1.66367	0.0126	50.4	0.781	1.6602	0.01697	67.88
0.782	1.68361	0.00713	28.528	0.782	1.6632	0.01481	59.24	0.782	1.6322	0.02617	104.68	0.782	1.66438	0.01269	50.76	0.782	1.66083	0.01711	68.44
0.783	1.68434	0.00722	28.864	0.783	1.66379	0.01495	59.8	0.783	1.63272	0.02634	105.36	0.783	1.66518	0.01275	51	0.783	1.66157	0.01721	68.84
0.784	1.68502	0.00732	29.28	0.784	1.66436	0.0151	60.4	0.784	1.63299	0.0266	106.4	0.784	1.66572	0.01289	51.56	0.784	1.6622	0.01735	69.4
0.785	1.68573	0.00741	29.648	0.785	1.66493	0.01525	61	0.785	1.63345	0.02679	107.16	0.785	1.66639	0.01299	51.96	0.785	1.66293	0.01745	69.8
0.786	1.68641	0.00751	30.056	0.786	1.66547	0.01541	61.64	0.786	1.63406	0.02693	107.72	0.786	1.66703	0.0131	52.4	0.786	1.66367	0.01755	70.2
0.787	1.68708	0.00762	30.476	0.787	1.66594	0.01559	62.36	0.787	1.63413	0.02726	109.04	0.787	1.66751	0.01326	53.04	0.787	1.66438	0.01766	70.64
0.788	1.68776	0.00772	30.876	0.788	1.66657	0.01572	62.88	0.788	1.63476	0.02739	109.56	0.788	1.66824	0.01334	53.36	0.788	1.66514	0.01775	71
0.789	1.68845	0.00782	31.276	0.789	1.66714	0.01587	63.48	0.789	1.63522	0.02758	110.32	0.789	1.66905	0.0134	53.6	0.789	1.66582	0.01787	71.48
0.79	1.68908	0.00794	31.748	0.79	1.66767	0.01603	64.12	0.79	1.63555	0.02782	111.28	0.79	1.66936	0.01361	54.44	0.79	1.66651	0.01799	71.96
0.791	1.68978	0.00803	32.132	0.791	1.66815	0.01621	64.84	0.791	1.63607	0.02799	111.96	0.791	1.67006	0.0137	54.8	0.791	1.66719	0.01811	72.44
0.792	1.69049	0.00813	32.5	0.792	1.66872	0.01636	65.44	0.792	1.63642	0.02822	112.88	0.792	1.67077	0.01379	55.16	0.792	1.66798	0.01819	72.76
0.793	1.69114	0.00824	32.948	0.793	1.66917	0.01655	66.2	0.793	1.63649	0.02855	114.2	0.793	1.67118	0.01397	55.88	0.793	1.66861	0.01833	73.32
0.794	1.69184	0.00833	33.328	0.794	1.66977	0.01669	66.76	0.794	1.63715	0.02867	114.68	0.794	1.67211	0.01399	55.96	0.794	1.66934	0.01843	73.72
0.795	1.69248	0.00845	33.78	0.795	1.67033	0.01684	67.36	0.795	1.63742	0.02893	115.72	0.795	1.67275	0.0141	56.4	0.795	1.67003	0.01855	74.2
0.796	1.69309	0.00857	34.28	0.796	1.67081	0.01702	68.08	0.796	1.63783	0.02914	116.56	0.796	1.67316	0.01428	57.12	0.796	1.67076	0.01865	74.6
0.797	1.69384	0.00865	34.604	0.797	1.67141	0.01716	68.64	0.797	1.63832	0.02932	117.28	0.797	1.67403	0.01432	57.28	0.797	1.67147	0.01876	75.04
0.798	1.69446	0.00877	35.084	0.798	1.67195	0.01732	69.28	0.798	1.6387	0.02954	118.16	0.798	1.67447	0.01449	57.96	0.798	1.67224	0.01885	75.4
0.799	1.69517	0.00886	35.452	0.799	1.67243	0.0175	70	0.799	1.63888	0.02983	119.32	0.799	1.67508	0.01461	58.44	0.799	1.67289	0.01898	75.92
0.8	1.69585	0.00897	35.864	0.8	1.67308	0.01762	70.48	0.8	1.6394	0.03	120	0.8	1.67578	0.0147	58.8	0.8	1.67358	0.0191	76.4
0.801	1.69643	0.0091	36.392	0.801	1.67382	0.01771	70.84	0.801	1.6397	0.03025	121	0.801	1.67646	0.0148	59.2	0.801	1.67426	0.01922	76.88
0.802	1.69707	0.00921	36.852	0.802	1.67433	0.01788	71.52	0.802	1.6401	0.03046	121.84	0.802	1.67693	0.01496	59.84	0.802	1.67502	0.01931	77.24
0.803	1.69774	0.00932	37.28	0.803	1.67498	0.018	72	0.803	1.64054	0.03066	122.64	0.803	1.6775	0.01509	60.36	0.803	1.67568	0.01944	77.76
0.804	1.69833	0.00945	37.796	0.804	1.67549	0.01817	72.68	0.804	1.64095	0.03087	123.48	0.804	1.67795	0.01526	61.04	0.804	1.67639	0.01955	78.2
0.805	1.69898	0.00956	38.248	0.805	1.67608	0.01831	73.24	0.805	1.64104	0.03119	124.76	0.805	1.67865	0.01535	61.4	0.805	1.67712	0.01965	78.6
0.806	1.69966	0.00966	38.656	0.806	1.67656	0.01849	73.96	0.806	1.64142	0.03141	125.64	0.806	1.67939	0.01543	61.72	0.806	1.67783	0.01976	79.04
0.807	1.70028	0.00978	39.132	0.807	1.67701	0.01868	74.72	0.807	1.64175	0.03165	126.6	0.807	1.67973	0.01563	62.52	0.807	1.67852	0.01988	79.52
0.808	1.70088	0.00991	39.64	0.808	1.67752	0.01885	75.4	0.808	1.64221	0.03184	127.36	0.808	1.68041	0.01573	62.92	0.808	1.67925	0.01998	79.92
0.809	1.70154	0.01002	40.08	0.809	1.678	0.01903	76.12	0.809	1.64287	0.03196	127.84	0.809	1.68131	0.01576	63.04	0.809	1.67994	0.0201	80.4
0.81	1.70216	0.01014	40.56	0.81	1.67869	0.01914	76.56	0.81	1.64294	0.03229	129.16	0.81	1.68159	0.01598	63.92	0.81	1.68065	0.02021	80.84
0.811	1.70278	0.01026	41.04	0.811	1.67934	0.01926	77.04	0.811	1.64352	0.03244	129.76	0.811	1.682	0.01616	64.64	0.811	1.68136	0.02032	81.28
0.812	1.70347	0.01036	41.44	0.812	1.67991	0.01941	77.64	0.812	1.64379	0.0327	130.8	0.812	1.68283	0.01621	64.84	0.812	1.68209	0.02042	81.68
0.813	1.70409	0.01048	41.92	0.813	1.68041	0.01958	78.32	0.813	1.644	0.03298	131.92	0.813	1.68324	0.01639	65.56	0.813	1.6828	0.02053	82.12
0.814	1.70475	0.01059	42.36	0.814	1.68104	0.01971	78.84	0.814	1.64449	0.03316	132.64	0.814	1.68385	0.01651	66.04	0.814	1.68343	0.02067	82.68
0.815	1.70537	0.01071	42.84	0.815	1.68149	0.0199	79.6	0.815	1.64498	0.03334	133.36	0.815	1.68481	0.01652	66.08	0.815	1.68417	0.02077	83.08
0.816	1.70593	0.01085	43.4	0.816	1.682	0.02007	80.28	0.816	1.64502	0.03368	134.72	0.816	1.68506	0.01675	67	0.816	1.68488	0.02088	83.52
0.817	1.70659	0.01096	43.84	0.817	1.68242	0.02027	81.08	0.817	1.64568	0.0338	135.2	0.817	1.68573	0.01685	67.4	0.817	1.68559	0.02099	83.96
0.818	1.70718	0.01109	44.36	0.818	1.68296	0.02043	81.72	0.818	1.64615	0.03399	135.96	0.818	1.6865	0.01692	67.68	0.818	1.68638	0.02107	84.28
0.819	1.7078	0.01121	44.84	0.819	1.68349	0.02059	82.36	0.819	1.64622	0.03432	137.28	0.819	1.68685	0.01712	68.48	0.819	1.68703	0.0212	84.8
0.82	1.70842	0.01133	45.32	0.82	1.68386	0.02081	83.24	0.82	1.64674	0.03449	137.96	0.82	1.68752	0.01722	68.88	0.82	1.68772	0.02132	85.28
0.821	1.70917	0.01141	45.64	0.821	1.68434	0.02099	83.96	0.821	1.6472	0.03468	138.72	0.821	1.68822	0.01731	69.24	0.821	1.68848	0.02141	85.64
0.822	1.70973	0.01155	46.2	0.822	1.68496	0.02112	84.48	0.822	1.64716	0.03505	140.2	0.822	1.6886	0.0175	70	0.822	1.68913	0.02154	86.16
0.823	1.71032	0.01168	46.72	0.823	1.6853	0.02135	85.4	0.823	1.64765	0.03523	140.92	0.823	1.68947	0.01754	70.16	0.823	1.68979	0.02167	86.68
0.824	1.71098	0.01179	47.16	0.824	1.68578	0.02153	86.12	0.824	1.6482	0.03539	141.56	0.824	1.69017	0.01763	70.52	0.824	1.69063	0.02173	86.92
0.825	1.71154	0.01193	47.72	0.825	1.6862	0.02173	86.92	0.825	1.64847	0.03565	142.6	0.825	1.69062	0.0178	71.2	0.825	1.69124	0.02188	87.52
0.826	1.71226	0.01202	48.08	0.826	1.68685	0.02185	87.4	0.826	1.64904	0.0358	143.2	0.826	1.69119	0.01793	71.72	0.826	1.692	0.02197	87.88
0.827	1.71279	0.01217	48.68	0.827	1.6873	0.02204	88.16	0.827	1.64954	0.03598	143.92	0.827	1.69163	0.0181	72.4	0.827	1.69268	0.02209	88.36
0.828	1.71335	0.01231	49.24	0.828	1.68787	0.02219	88.76	0.828	1.64972	0.03627	145.08	0.828	1.69217	0.01824	72.96	0.828	1.69334	0.02222	88.88
0.829	1.71394	0.01244	49.76	0.829	1.68847	0.02233	89.32	0.829	1.6503	0.03642	145.68	0.829	1.69281	0.01835	73.4	0.829	1.6941	0.02231	89.24
0.83	1.71459	0.01255	50.2	0.83	1.68889	0.02253	90.12	0.83	1.65053	0.03669	146.76	0.83	1.69365	0.0184	73.6	0.83	1.69484	0.02241	89.64
0.831	1.71512	0.0127	50.8	0.831	1.68917	0.02278	91.12	0.831	1.6506	0.03702	148.08	0.831	1.6938	0.01866	74.64	0.831	1.69547	0.02255	90.2
0.832	1.71584	0.01279	51.16	0.832	1.68965	0.02296	91.84	0.832	1.65152	0.03705	148.2	0.832	1.69466	0.0187	74.8	0.832	1.69623	0.02264	90.56
0.833	1.71634	0.01295	51.8	0.833	1.6903	0.02308	92.32	0.833	1.65159	0.03738	149.52	0.833	1.69488	0.01894	75.76	0.833	1.69699	0.02273	90.92
0.834	1.71696	0.01307	52.28	0.834	1.69078	0.02326	93.04	0.834	1.65186	0.03764	150.56	0.834	1.69509	0.01918	76.72	0.834	1.69762	0.02287	91.48
0.835	1.71752	0.01321	52.84	0.835	1.69137	0.0234	93.6	0.835	1.65255	0.03775	151	0.835	1.69596	0.01922	76.88	0.835	1.69833	0.02298	91.92
0.836	1.71821	0.01331	53.24	0.836	1.69188	0.02357	94.28	0.836	1.65261	0.03808	152.32	0.836	1.69673	0.01929	77.16	0.836	1.69912	0.02306	92.24
0.837	1.71864	0.01349	53.96	0.837	1.69248	0.02371	94.84	0.837	1.65288	0.03834	153.36	0.837	1.69697	0.01952	78.08	0.837	1.69975	0.0232	92.8
0.838	1.71933	0.01359	54.36	0.838	1.69296	0.02389	95.56	0.838	1.65354	0.03846	153.84	0.838	1.69788	0.01955	78.2	0.838	1.70046	0.02331	93.24
0.839	1.72001	0.01369	54.76	0.839	1.6935	0.02405	96.2	0.839	1.65392	0.03868	154.72	0.839	1.69786	0.01986	79.44	0.839	1.70114	0.02343	93.72
0.84	1.72048	0.01386	55.44	0.84	1.69374	0.02431	97.24	0.84	1.65447	0.03884	155.36	0.84	1.69824	0.02005	80.2	0.84	1.70183	0.02355	94.2
0.841	1.7211	0.01398	55.92	0.841	1.69422	0.02449	97.96	0.841	1.65477	0.03909	156.36	0.841	1.69924	0.02005	80.2	0.841	1.70259	0.02364	94.56
0.842	1.72166	0.01412	56.48	0.842	1.69453	0.02473	98.92	0.842	1.65486	0.03941	157.64	0.842	1.69981	0.02018	80.72	0.842	1.70338	0.02372	94.88
0.843	1.72229	0.01424	56.96	0.843	1.69489	0.02495	99.8	0.843	1.65519	0.03965	158.6	0.843	1.70058	0.02025	81	0.843	1.70396	0.02388	95.52
0.844	1.72288	0.01437	57.48	0.844	1.69552	0.02508	100.32	0.844	1.65571	0.03982	159.28	0.844	1.70138	0.02031	81.24	0.844	1.7048	0.02394	95.76
0.845	1.72344	0.01451	58.04	0.845	1.69609	0.02523	100.92	0.845	1.65561	0.04021	160.84	0.845	1.70124	0.02066	82.64	0.845	1.70546	0.02407	96.28
0.846	1.72394	0.01467	58.68	0.846	1.69659	0.0254	101.6	0.846	1.65599	0.04043	161.72	0.846	1.70178	0.0208	83.2	0.846	1.70606	0.02422	96.88
0.847	1.72465	0.01476	59.04	0.847	1.6969	0.02564	102.56	0.847	1.65642	0.04063	162.52	0.847	1.70284	0.02078	83.12	0.847	1.7068	0.02432	97.28
0.848	1.72518	0.01491	59.64	0.848	1.69732	0.02584	103.36	0.848	1.65641	0.04099	163.96	0.848	1.70315	0.02099	83.96	0.848	1.7075	0.02443	97.72
0.849	1.72577	0.01504	60.16	0.849	1.69795	0.02597	103.88	0.849	1.65651	0.04131	165.24	0.849	1.70373	0.02112	84.48	0.849	1.70816	0.02456	98.24
0.85	1.72649	0.01513	60.52	0.85	1.69857	0.0261	104.4	0.85	1.65722	0.04141	165.64	0.85	1.70479	0.0211	84.4	0.85	1.70898	0.02463	98.52
0.851	1.72693	0.01531	61.24	0.851	1.69899	0.0263	105.2	0.851	1.65707	0.04182	167.28	0.851	1.70491	0.02137	85.48	0.851	1.70958	0.02478	99.12
0.852	1.72761	0.01541	61.64	0.852	1.69953	0.02646	105.84	0.852	1.65759	0.04199	167.96	0.852	1.70548	0.0215	86	0.852	1.71024	0.02491	99.64
0.853	1.72811	0.01557	62.28	0.853	1.69981	0.02671	106.84	0.853	1.65825	0.04211	168.44	0.853	1.70625	0.02157	86.28	0.853	1.71092	0.02503	100.12
0.854	1.72867	0.01571	62.84	0.854	1.70037	0.02686	107.44	0.854	1.65857	0.04235	169.4	0.854	1.70646	0.02181	87.24	0.854	1.71166	0.02513	100.52
0.855	1.72923	0.01585	63.4	0.855	1.7008	0.02706	108.24	0.855	1.65873	0.04265	170.6	0.855	1.70727	0.02187	87.48	0.855	1.71231	0.02526	101.04
0.856	1.72985	0.01597	63.88	0.856	1.70148	0.02717	108.68	0.856	1.65922	0.04283	171.32	0.856	1.70787	0.02199	87.96	0.856	1.71305	0.02536	101.44
0.857	1.73041	0.01611	64.44	0.857	1.70199	0.02734	109.36	0.857	1.65935	0.04314	172.56	0.857	1.70838	0.02214	88.56	0.857	1.71376	0.02547	101.88
0.858	1.73082	0.0163	65.2	0.858	1.70238	0.02755	110.2	0.858	1.65998	0.04327	173.08	0.858	1.70886	0.0223	89.2	0.858	1.71455	0.02555	102.2
0.859	1.73157	0.01638	65.52	0.859	1.70269	0.02779	111.16	0.859	1.66033	0.0435	174	0.859	1.7095	0.02241	89.64	0.859	1.7152	0.02568	102.72
0.86	1.73197	0.01657	66.28	0.86	1.70314	0.02798	111.92	0.86	1.66029	0.04387	175.48	0.86	1.70951	0.02271	90.84	0.86	1.71586	0.02581	103.24
0.861	1.73262	0.01668	66.72	0.861	1.70391	0.02806	112.24	0.861	1.66131	0.04386	175.44	0.861	1.71058	0.02269	90.76	0.861	1.71654	0.02593	103.72
0.862	1.73328	0.01679	67.16	0.862	1.70444	0.02822	112.88	0.862	1.66141	0.04418	176.72	0.862	1.71128	0.02278	91.12	0.862	1.71725	0.02604	104.16
0.863	1.73387	0.01692	67.68	0.863	1.7049	0.02841	113.64	0.863	1.66128	0.04458	178.32	0.863	1.7112	0.02311	92.44	0.863	1.71796	0.02615	104.6
0.864	1.73431	0.0171	68.4	0.864	1.70552	0.02854	114.16	0.864	1.66203	0.04467	178.68	0.864	1.71217	0.02312	92.48	0.864	1.71857	0.0263	105.2
0.865	1.73484	0.01725	69	0.865	1.70591	0.02875	115	0.865	1.66185	0.04509	180.36	0.865	1.71238	0.02336	93.44	0.865	1.71933	0.02639	105.56
0.866	1.73536	0.0174	69.6	0.866	1.70654	0.02888	115.52	0.866	1.66223	0.04531	181.24	0.866	1.71285	0.02352	94.08	0.866	1.71991	0.02655	106.2
0.867	1.73605	0.0175	70	0.867	1.70699	0.02907	116.28	0.867	1.66263	0.04552	182.08	0.867	1.71395	0.02349	93.96	0.867	1.72067	0.02664	106.56
0.868	1.73664	0.01763	70.52	0.868	1.70709	0.02938	117.52	0.868	1.66279	0.04582	183.28	0.868	1.71387	0.02382	95.28	0.868	1.72146	0.02672	106.88
0.869	1.73708	0.01781	71.24	0.869	1.70734	0.02964	118.56	0.869	1.66266	0.04622	184.88	0.869	1.71441	0.02396	95.84	0.869	1.72204	0.02688	107.52
0.87	1.73779	0.0179	71.6	0.87	1.70791	0.02979	119.16	0.87	1.66335	0.04633	185.32	0.87	1.71521	0.02402	96.08	0.87	1.7228	0.02697	107.88
0.871	1.73823	0.01808	72.32	0.871	1.7081	0.03007	120.28	0.871	1.66348	0.04664	186.56	0.871	1.71539	0.02427	97.08	0.871	1.72346	0.0271	108.4
0.872	1.73876	0.01823	72.92	0.872	1.70849	0.03028	121.12	0.872	1.66388	0.04685	187.4	0.872	1.71623	0.02432	97.28	0.872	1.72414	0.02722	108.88
0.873	1.73944	0.01833	73.32	0.873	1.70909	0.03042	121.68	0.873	1.66454	0.04697	187.88	0.873	1.71654	0.02453	98.12	0.873	1.72495	0.02729	109.16
0.874	1.74	0.01847	73.88	0.874	1.70962	0.03058	122.32	0.874	1.66447	0.04735	189.4	0.874	1.71679	0.02476	99.04	0.874	1.72561	0.02742	109.68
0.875	1.74034	0.01868	74.72	0.875	1.70993	0.03082	123.28	0.875	1.66508	0.04749	189.96	0.875	1.71697	0.02501	100.04	0.875	1.72624	0.02756	110.24
0.876	1.74103	0.01878	75.12	0.876	1.71015	0.03109	124.36	0.876	1.6656	0.04766	190.64	0.876	1.71833	0.0249	99.6	0.876	1.727	0.02765	110.6
0.877	1.74162	0.01891	75.64	0.877	1.71112	0.0311	124.4	0.877	1.66558	0.04802	192.08	0.877	1.71851	0.02515	100.6	0.877	1.72769	0.02777	111.08
0.878	1.74209	0.01908	76.32	0.878	1.71146	0.03133	125.32	0.878	1.66585	0.04828	193.12	0.878	1.71875	0.02538	101.52	0.878	1.72829	0.02792	111.68
0.879	1.74262	0.01923	76.92	0.879	1.71231	0.03138	125.52	0.879	1.66598	0.04859	194.36	0.879	1.71966	0.02541	101.64	0.879	1.72905	0.02801	112.04
0.88	1.74324	0.01935	77.4	0.88	1.71288	0.03153	126.12	0.88	1.66619	0.04887	195.48	0.88	1.72026	0.02553	102.12	0.88	1.72971	0.02814	112.56
0.881	1.74368	0.01953	78.12	0.881	1.71327	0.03174	126.96	0.881	1.66645	0.04913	196.52	0.881	1.72061	0.02573	102.92	0.881	1.73034	0.02828	113.12
0.882	1.74449	0.01959	78.36	0.882	1.71352	0.032	128	0.882	1.66706	0.04927	197.08	0.882	1.72111	0.02588	103.52	0.882	1.73105	0.02839	113.56
0.883	1.7448	0.01981	79.24	0.883	1.71412	0.03214	128.56	0.883	1.66733	0.04953	198.12	0.883	1.72077	0.02629	105.16	0.883	1.73179	0.02849	113.96
0.884	1.74533	0.01996	79.84	0.884	1.71483	0.03224	128.96	0.884	1.66787	0.04969	198.76	0.884	1.72174	0.0263	105.2	0.884	1.73247	0.02861	114.44
0.885	1.74592	0.02009	80.36	0.885	1.71539	0.03239	129.56	0.885	1.66854	0.04981	199.24	0.885	1.72254	0.02636	105.44	0.885	1.7331	0.02875	115
0.886	1.74654	0.02021	80.84	0.886	1.71555	0.03268	130.72	0.886	1.6683	0.05025	201	0.886	1.72249	0.02668	106.72	0.886	1.73373	0.02889	115.56
0.887	1.74707	0.02036	81.44	0.887	1.71606	0.03285	131.4	0.887	1.66882	0.05042	201.68	0.887	1.72352	0.02667	106.68	0.887	1.73436	0.02903	116.12
0.888	1.74769	0.02048	81.92	0.888	1.71625	0.03313	132.52	0.888	1.66897	0.05072	202.88	0.888	1.72426	0.02675	107	0.888	1.73515	0.02911	116.44
0.889	1.74797	0.02071	82.84	0.889	1.71688	0.03326	133.04	0.889	1.66952	0.05088	203.52	0.889	1.72418	0.02708	108.32	0.889	1.73567	0.02929	117.16
0.89	1.74869	0.0208	83.2	0.89	1.71745	0.03341	133.64	0.89	1.66998	0.05107	204.28	0.89	1.72501	0.02713	108.52	0.89	1.73638	0.0294	117.6
0.891	1.74928	0.02093	83.72	0.891	1.71778	0.03364	134.56	0.891	1.66997	0.05143	205.72	0.891	1.72539	0.02732	109.28	0.891	1.73715	0.02949	117.96
0.892	1.74981	0.02108	84.32	0.892	1.71814	0.03386	135.44	0.892	1.67021	0.0517	206.8	0.892	1.7255	0.02759	110.36	0.892	1.73772	0.02965	118.6
0.893	1.75028	0.02125	85	0.893	1.71868	0.03402	136.08	0.893	1.67109	0.05174	206.96	0.893	1.72631	0.02765	110.6	0.893	1.73857	0.02971	118.84
0.894	1.75084	0.02139	85.56	0.894	1.71913	0.03421	136.84	0.894	1.67119	0.05206	208.24	0.894	1.72685	0.02779	111.16	0.894	1.7393	0.02981	119.24
0.895	1.7513	0.02156	86.24	0.895	1.71987	0.0343	137.2	0.895	1.67134	0.05236	209.44	0.895	1.72749	0.0279	111.6	0.895	1.73985	0.02998	119.92
0.896	1.75189	0.02169	86.76	0.896	1.72038	0.03447	137.88	0.896	1.67229	0.05238	209.52	0.896	1.72895	0.02776	111.04	0.896	1.74056	0.03009	120.36
0.897	1.75239	0.02185	87.4	0.897	1.72092	0.03463	138.52	0.897	1.67241	0.05269	210.76	0.897	1.72821	0.02829	113.16	0.897	1.74122	0.03022	120.88
0.898	1.75286	0.02202	88.08	0.898	1.72128	0.03485	139.4	0.898	1.67234	0.05307	212.28	0.898	1.72862	0.02847	113.88	0.898	1.74188	0.03035	121.4
0.899	1.75329	0.0222	88.8	0.899	1.7215	0.03512	140.48	0.899	1.67315	0.05314	212.56	0.899	1.72939	0.02854	114.16	0.899	1.74259	0.03046	121.84
0.9	1.75414	0.02225	89	0.9	1.72204	0.03528	141.12	0.9	1.67327	0.05345	213.8	0.9	1.7296	0.02878	115.12	0.9	1.74322	0.0306	122.4
0.901	1.75451	0.02245	89.8	0.901	1.72246	0.03548	141.92	0.901	1.67323	0.05382	215.28	0.901	1.73021	0.0289	115.6	0.901	1.74382	0.03075	123
0.902	1.75535	0.0225	90	0.902	1.72349	0.03547	141.88	0.902	1.67344	0.0541	216.4	0.902	1.7315	0.02881	115.24	0.902	1.74456	0.03085	123.4
0.903	1.75591	0.02264	90.56	0.903	1.72397	0.03565	142.6	0.903	1.67359	0.0544	217.6	0.903	1.73201	0.02896	115.84	0.903	1.74532	0.03094	123.76
0.904	1.75622	0.02286	91.44	0.904	1.72428	0.03589	143.56	0.904	1.67437	0.05448	217.92	0.904	1.73186	0.02931	117.24	0.904	1.74595	0.03108	124.32
0.905	1.75675	0.02301	92.04	0.905	1.72464	0.03611	144.44	0.905	1.67449	0.05479	219.16	0.905	1.73244	0.02944	117.76	0.905	1.74663	0.0312	124.8
0.906	1.75725	0.02317	92.68	0.906	1.72449	0.03651	146.04	0.906	1.67448	0.05515	220.6	0.906	1.73275	0.02965	118.6	0.906	1.74737	0.0313	125.2
0.907	1.75784	0.0233	93.2	0.907	1.72514	0.03663	146.52	0.907	1.6746	0.05546	221.84	0.907	1.73414	0.02953	118.12	0.907	1.74784	0.0315	126
0.908	1.75834	0.02346	93.84	0.908	1.72568	0.03679	147.16	0.908	1.67557	0.05547	221.88	0.908	1.73449	0.02973	118.92	0.908	1.74866	0.03157	126.28
0.909	1.75886	0.02361	94.44	0.909	1.72584	0.03708	148.32	0.909	1.67505	0.05601	224.04	0.909	1.7348	0.02994	119.76	0.909	1.74931	0.0317	126.8
0.91	1.75924	0.02381	95.24	0.91	1.72664	0.03715	148.6	0.91	1.6756	0.05617	224.68	0.91	1.73462	0.0303	121.2	0.91	1.74986	0.03187	127.48
0.911	1.76005	0.02387	95.48	0.911	1.72709	0.03734	149.36	0.911	1.67592	0.05641	225.64	0.911	1.73532	0.03039	121.56	0.911	1.7506	0.03197	127.88
0.912	1.76045	0.02406	96.24	0.912	1.72771	0.03747	149.88	0.912	1.67588	0.05678	227.12	0.912	1.73576	0.03056	122.24	0.912	1.75118	0.03213	128.52
0.913	1.76123	0.02413	96.52	0.913	1.72776	0.0378	151.2	0.913	1.67626	0.057	228	0.913	1.73683	0.03054	122.16	0.913	1.75189	0.03224	128.96
0.914	1.76167	0.02431	97.24	0.914	1.72806	0.03804	152.16	0.914	1.67672	0.05719	228.76	0.914	1.73737	0.03068	122.72	0.914	1.75265	0.03233	129.32
0.915	1.7621	0.02449	97.96	0.915	1.72846	0.03825	153	0.915	1.67615	0.05775	231	0.915	1.73693	0.03112	124.48	0.915	1.75315	0.03252	130.08
0.916	1.76263	0.02464	98.56	0.916	1.72931	0.0383	153.2	0.916	1.67616	0.0581	232.4	0.916	1.73773	0.03118	124.72	0.916	1.75386	0.03263	130.52
0.917	1.76316	0.02479	99.16	0.917	1.72962	0.03854	154.16	0.917	1.67637	0.05838	233.52	0.917	1.73873	0.03118	124.72	0.917	1.75467	0.0327	130.8
0.918	1.76372	0.02493	99.72	0.918	1.73021	0.03868	154.72	0.918	1.67647	0.0587	234.8	0.918	1.73848	0.03156	126.24	0.918	1.75536	0.03282	131.28
0.919	1.76434	0.02505	100.2	0.919	1.73075	0.03884	155.36	0.919	1.67747	0.0587	234.8	0.919	1.73896	0.03172	126.88	0.919	1.75593	0.03298	131.92
0.92	1.76462	0.02528	101.12	0.92	1.73135	0.03898	155.92	0.92	1.67785	0.05892	235.68	0.92	1.73986	0.03175	127	0.92	1.75664	0.03309	132.36
0.921	1.76512	0.02544	101.76	0.921	1.73165	0.03922	156.88	0.921	1.67769	0.05933	237.32	0.921	1.74053	0.03185	127.4	0.921	1.75733	0.03321	132.84
0.922	1.76571	0.02557	102.28	0.922	1.73231	0.03934	157.36	0.922	1.67813	0.05953	238.12	0.922	1.74101	0.03201	128.04	0.922	1.75785	0.03339	133.56
0.923	1.76643	0.02566	102.64	0.923	1.73227	0.0397	158.8	0.923	1.67842	0.05978	239.12	0.923	1.74178	0.03208	128.32	0.923	1.75856	0.0335	134
0.924	1.76696	0.02581	103.24	0.924	1.73321	0.03972	158.88	0.924	1.67872	0.06003	240.12	0.924	1.74147	0.03248	129.92	0.924	1.75911	0.03367	134.68
0.925	1.76736	0.026	104	0.925	1.73334	0.04002	160.08	0.925	1.67898	0.06029	241.16	0.925	1.74247	0.03248	129.92	0.925	1.75993	0.03374	134.96
0.926	1.76811	0.02608	104.32	0.926	1.7335	0.04031	161.24	0.926	1.67933	0.06052	242.08	0.926	1.74255	0.03276	131.04	0.926	1.7605	0.0339	135.6
0.927	1.76851	0.02627	105.08	0.927	1.73396	0.0405	162	0.927	1.67985	0.06069	242.76	0.927	1.74283	0.03298	131.92	0.927	1.76113	0.03404	136.16
0.928	1.7691	0.0264	105.6	0.928	1.73423	0.04075	163	0.928	1.68052	0.06081	243.24	0.928	1.74392	0.03295	131.8	0.928	1.76192	0.03412	136.48
0.929	1.7696	0.02656	106.24	0.929	1.73503	0.04082	163.28	0.929	1.6809	0.06103	244.12	0.929	1.74473	0.03301	132.04	0.929	1.76255	0.03426	137.04
0.93	1.77004	0.02674	106.96	0.93	1.73545	0.04102	164.08	0.93	1.68116	0.06129	245.16	0.93	1.74419	0.03348	133.92	0.93	1.76316	0.03441	137.64
0.931	1.77079	0.02682	107.28	0.931	1.73561	0.04131	165.24	0.931	1.68182	0.06141	245.64	0.931	1.74581	0.03329	133.16	0.931	1.76384	0.03453	138.12
0.932	1.77122	0.027	108	0.932	1.73598	0.04153	166.12	0.932	1.68192	0.06173	246.92	0.932	1.74579	0.0336	134.4	0.932	1.76439	0.0347	138.8
0.933	1.77175	0.02715	108.6	0.933	1.73597	0.04188	167.52	0.933	1.68202	0.06205	248.2	0.933	1.74561	0.03396	135.84	0.933	1.76505	0.03483	139.32
0.934	1.77218	0.02733	109.32	0.934	1.73642	0.04207	168.28	0.934	1.68308	0.06203	248.12	0.934	1.74661	0.03396	135.84	0.934	1.76568	0.03497	139.88
0.935	1.77281	0.02745	109.8	0.935	1.73687	0.04226	169.04	0.935	1.68281	0.06248	249.92	0.935	1.74643	0.03432	137.28	0.935	1.76636	0.03509	140.36
0.936	1.77308	0.02768	110.72	0.936	1.73732	0.04245	169.8	0.936	1.68282	0.06283	251.32	0.936	1.74668	0.03455	138.2	0.936	1.76683	0.03529	141.16
0.937	1.77377	0.02778	111.12	0.937	1.73794	0.04258	170.32	0.937	1.68337	0.06299	251.96	0.937	1.74827	0.03437	137.48	0.937	1.76762	0.03537	141.48
0.938	1.77427	0.02794	111.76	0.938	1.73854	0.04272	170.88	0.938	1.68341	0.06333	253.32	0.938	1.74822	0.03469	138.76	0.938	1.76833	0.03548	141.92
0.939	1.7747	0.02812	112.48	0.939	1.73911	0.04287	171.48	0.939	1.68345	0.06367	254.68	0.939	1.74892	0.03478	139.12	0.939	1.76888	0.03565	142.6
0.94	1.77555	0.02817	112.68	0.94	1.73956	0.04306	172.24	0.94	1.68417	0.06377	255.08	0.94	1.7494	0.03494	139.76	0.94	1.76957	0.03577	143.08
0.941	1.77592	0.02837	113.48	0.941	1.74012	0.04321	172.84	0.941	1.68424	0.0641	256.4	0.941	1.74931	0.03527	141.08	0.941	1.77025	0.03589	143.56
0.942	1.77667	0.02845	113.8	0.942	1.74075	0.04334	173.36	0.942	1.68436	0.06441	257.64	0.942	1.74946	0.03553	142.12	0.942	1.77096	0.036	144
0.943	1.77726	0.02858	114.32	0.943	1.74053	0.04376	175.04	0.943	1.68519	0.06447	257.88	0.943	1.75059	0.03549	141.96	0.943	1.77148	0.03618	144.72
0.944	1.77776	0.02874	114.96	0.944	1.74072	0.04404	176.16	0.944	1.68495	0.06491	259.64	0.944	1.75044	0.03584	143.36	0.944	1.77217	0.0363	145.2
0.945	1.77794	0.029	116	0.945	1.74132	0.04418	176.72	0.945	1.6848	0.06532	261.28	0.945	1.75076	0.03605	144.2	0.945	1.77264	0.0365	146
0.946	1.77878	0.02905	116.2	0.946	1.74166	0.04441	177.64	0.946	1.68473	0.0657	262.8	0.946	1.75169	0.03607	144.28	0.946	1.77343	0.03658	146.32
0.947	1.77922	0.02923	116.92	0.947	1.74112	0.04494	179.76	0.947	1.68482	0.06602	264.08	0.947	1.75197	0.03629	145.16	0.947	1.77403	0.03673	146.92
0.948	1.77962	0.02942	117.68	0.948	1.74267	0.04475	179	0.948	1.68526	0.06622	264.88	0.948	1.75333	0.03618	144.72	0.948	1.77464	0.03688	147.52
0.949	1.78018	0.02956	118.24	0.949	1.74286	0.04503	180.12	0.949	1.68615	0.06626	265.04	0.949	1.75302	0.03658	146.32	0.949	1.77548	0.03694	147.76
0.95	1.78077	0.02969	118.76	0.95	1.74401	0.04498	179.92	0.95	1.68554	0.06683	267.32	0.95	1.75333	0.03679	147.16	0.95	1.77595	0.03714	148.56
0.951	1.78121	0.02987	119.48	0.951	1.74429	0.04523	180.92	0.951	1.68581	0.06709	268.36	0.951	1.75413	0.03685	147.4	0.951	1.77671	0.03723	148.92
0.952	1.78186	0.02998	119.92	0.952	1.74488	0.04537	181.48	0.952	1.68607	0.06735	269.4	0.952	1.75566	0.03669	146.76	0.952	1.77724	0.03741	149.64
0.953	1.7822	0.03019	120.76	0.953	1.74524	0.04559	182.36	0.953	1.6864	0.06759	270.36	0.953	1.75469	0.03729	149.16	0.953	1.778	0.0375	150
0.954	1.78261	0.03038	121.52	0.954	1.74552	0.04584	183.36	0.954	1.68751	0.06755	270.2	0.954	1.75507	0.03748	149.92	0.954	1.7786	0.03765	150.6
0.955	1.78358	0.03039	121.56	0.955	1.74554	0.04618	184.72	0.955	1.68732	0.06797	271.88	0.955	1.75669	0.03729	149.16	0.955	1.77923	0.03779	151.16
0.956	1.78404	0.03056	122.24	0.956	1.74538	0.04658	186.32	0.956	1.68737	0.06831	273.24	0.956	1.75687	0.03754	150.16	0.956	1.77984	0.03794	151.76
0.957	1.7846	0.0307	122.8	0.957	1.74705	0.04635	185.4	0.957	1.68851	0.06826	273.04	0.957	1.75761	0.03762	150.48	0.957	1.7805	0.03807	152.28
0.958	1.78497	0.0309	123.6	0.958	1.74675	0.0468	187.2	0.958	1.68844	0.06864	274.56	0.958	1.75828	0.03772	150.88	0.958	1.78118	0.03819	152.76
0.959	1.7855	0.03105	124.2	0.959	1.74755	0.04687	187.48	0.959	1.6889	0.06883	275.32	0.959	1.75695	0.03843	153.72	0.959	1.78173	0.03836	153.44
0.96	1.78591	0.03124	124.96	0.96	1.74797	0.04707	188.28	0.96	1.6899	0.06883	275.32	0.96	1.75782	0.03847	153.88	0.96	1.78249	0.03845	153.8
0.961	1.78684	0.03126	125.04	0.961	1.74868	0.04717	188.68	0.961	1.68994	0.06917	276.68	0.961	1.75882	0.03847	153.88	0.961	1.78315	0.03858	154.32
0.962	1.78709	0.0315	126	0.962	1.7491	0.04737	189.48	0.962	1.69009	0.06947	277.88	0.962	1.7587	0.03881	155.24	0.962	1.7837	0.03875	155
0.963	1.78759	0.03166	126.64	0.963	1.74955	0.04756	190.24	0.963	1.69036	0.06973	278.92	0.963	1.76118	0.03836	153.44	0.963	1.78425	0.03892	155.68
0.964	1.78837	0.03173	126.92	0.964	1.74893	0.04812	192.48	0.964	1.69012	0.07017	280.68	0.964	1.76028	0.03894	155.76	0.964	1.78515	0.03896	155.84
0.965	1.78865	0.03196	127.84	0.965	1.75074	0.04784	191.36	0.965	1.69011	0.07053	282.12	0.965	1.7597	0.03942	157.68	0.965	1.78549	0.03921	156.84
0.966	1.78933	0.03206	128.24	0.966	1.75059	0.04824	192.96	0.966	1.69082	0.07063	282.52	0.966	1.76139	0.03921	156.84	0.966	1.78633	0.03927	157.08
0.967	1.7898	0.03223	128.92	0.967	1.75164	0.04822	192.88	0.967	1.69058	0.07107	284.28	0.967	1.76154	0.03947	157.88	0.967	1.78696	0.03941	157.64
0.968	1.79036	0.03237	129.48	0.968	1.75155	0.0486	194.4	0.968	1.69119	0.07121	284.84	0.968	1.76169	0.03973	158.92	0.968	1.78759	0.03955	158.2
0.969	1.79101	0.03248	129.92	0.969	1.75101	0.04913	196.52	0.969	1.69162	0.07141	285.64	0.969	1.76262	0.03975	159	0.969	1.78809	0.03974	158.96
0.97	1.79176	0.03256	130.24	0.97	1.75201	0.04913	196.52	0.97	1.69141	0.07184	287.36	0.97	1.76349	0.03979	159.16	0.97	1.78898	0.03978	159.12
0.971	1.7916	0.03293	131.72	0.971	1.75142	0.04968	198.72	0.971	1.69204	0.07197	287.88	0.971	1.76354	0.04008	160.32	0.971	1.78961	0.03992	159.68
0.972	1.79229	0.03303	132.12	0.972	1.75234	0.04971	198.84	0.972	1.69268	0.0721	288.4	0.972	1.76428	0.04016	160.64	0.972	1.79032	0.04003	160.12
0.973	1.79285	0.03317	132.68	0.973	1.75328	0.04973	198.92	0.973	1.69266	0.07246	289.84	0.973	1.76406	0.04053	162.12	0.973	1.79079	0.04023	160.92
0.974	1.79341	0.03331	133.24	0.974	1.75356	0.04998	199.92	0.974	1.6929	0.07273	290.92	0.974	1.76519	0.04049	161.96	0.974	1.7915	0.04034	161.36
0.975	1.794	0.03344	133.76	0.975	1.75424	0.05009	200.36	0.975	1.69345	0.07289	291.56	0.975	1.76636	0.04044	161.76	0.975	1.792	0.04053	162.12
0.976	1.79446	0.03361	134.44	0.976	1.75527	0.05008	200.32	0.976	1.69358	0.0732	292.8	0.976	1.76618	0.0408	163.2	0.976	1.79268	0.04065	162.6
0.977	1.79518	0.0337	134.8	0.977	1.75526	0.05043	201.72	0.977	1.69404	0.07339	293.56	0.977	1.76616	0.04111	164.44	0.977	1.79337	0.04077	163.08
0.978	1.79596	0.03377	135.08	0.978	1.75553	0.05068	202.72	0.978	1.69434	0.07364	294.56	0.978	1.7668	0.04122	164.88	0.978	1.79405	0.04089	163.56
0.979	1.7964	0.03395	135.8	0.979	1.75523	0.05113	204.52	0.979	1.69412	0.07407	296.28	0.979	1.76786	0.0412	164.8	0.979	1.79465	0.04104	164.16
0.98	1.79655	0.03422	136.88	0.98	1.75621	0.05114	204.56	0.98	1.69476	0.0742	296.8	0.98	1.76716	0.04172	166.88	0.98	1.79518	0.04122	164.88
0.981	1.79698	0.0344	137.6					0.981	1.69533	0.07435	297.4	0.981	1.76911	0.04143	165.72	0.981	1.79605	0.04127	165.08
0.982	1.79758	0.03453	138.12					0.982	1.69467	0.07494	299.76	0.982	1.76808	0.04205	168.2	0.982	1.79668	0.04141	165.64
0.983	1.79795	0.03473	138.92					0.983	1.69578	0.0749	299.6	0.983	1.76911	0.04204	168.16	0.983	1.79707	0.04164	166.56
0.984	1.79882	0.03477	139.08					0.984	1.69551	0.07535	301.4	0.984	1.76919	0.04232	169.28	0.984	1.79781	0.04174	166.96
0.985	1.79938	0.03491	139.64					0.985	1.6957	0.07564	302.56	0.985	1.7699	0.04241	169.64	0.985	1.79809	0.04201	168.04
0.986	1.79966	0.03514	140.56					0.986	1.69639	0.07575	303	0.986	1.77093	0.0424	169.6	0.986	1.79886	0.0421	168.4
0.987	1.80028	0.03526	141.04					0.987	1.69651	0.07606	304.24	0.987	1.77258	0.0422	168.8	0.987	1.79964	0.04218	168.72
0.988	1.80078	0.03542	141.68					0.988	1.69692	0.07627	305.08	0.988	1.77148	0.04284	171.36	0.988	1.80022	0.04234	169.36
0.989	1.80147	0.03552	142.08					0.989	1.69735	0.07647	305.88	0.989	1.77265	0.04279	171.16	0.989	1.80083	0.04249	169.96
0.99	1.80209	0.03564	142.56					0.99	1.69694	0.07697	307.88	0.99	1.7728	0.04305	172.2	0.99	1.80164	0.04256	170.24
0.991	1.80246	0.03584	143.36					0.991	1.69696	0.07732	309.28	0.991	1.77206	0.04358	174.32	0.991	1.80214	0.04275	171
0.992	1.80271	0.03608	144.32					0.992	1.69821	0.07723	308.92	0.992	1.77194	0.04392	175.68	0.992	1.80288	0.04285	171.4
0.993	1.80355	0.03613	144.52					0.993	1.69769	0.07777	311.08	0.993	1.7734	0.04378	175.12	0.993	1.80348	0.043	172
0.994	1.80418	0.03625	145					0.994	1.6977	0.07812	312.48	0.994	1.77375	0.04398	175.92	0.994	1.80408	0.04315	172.6
0.995	1.8048	0.03637	145.48					0.995	1.69901	0.07801	312.04	0.995	1.77511	0.04387	175.48	0.995	1.80482	0.04325	173
0.996	1.80555	0.03645	145.8					0.996	1.69838	0.07859	314.36	0.996	1.77542	0.04408	176.32	0.996	1.80542	0.0434	173.6
0.997	1.80595	0.03664	146.56					0.997	1.69949	0.07855	314.2	0.997	1.7753	0.04442	177.68	0.997	1.80584	0.04362	174.48
0.998	1.80648	0.03679	147.16					0.998	1.69956	0.07888	315.52	0.998	1.77693	0.04423	176.92	0.998	1.80668	0.04368	174.72
0.999	1.80713	0.0369	147.6					0.999	1.69842	0.07964	318.56	0.999	1.77704	0.0445	178	0.999	1.80729	0.04383	175.32

## Sheet: Fig. 3b
Fig. 3b
FeCrOx	CoOx	CoCrOx	NiCrOx	RuO2
9.384	34.296	100.36	29.944	49.2

## Sheet: Fig. 3c
Fig. 3c
FeCrOx		CoOx		CoCrOx		NiCrOx		RuO2		FeCrOx-Fit		CoOx-Fit		CoCrOx-Fit		NiCrOx-Fit		RuO2-Fit
Log[j (mA/cm2)]	Overpotential (mV)	Log[j (mA/cm2)]	Overpotential (mV)	Log[j (mA/cm2)]	Overpotential (mV)	Log[j (mA/cm2)]	Overpotential (mV)	Log[j (mA/cm2)]	Overpotential (mV)	Log[j (mA/cm2)]	Overpotential (mV)	Log[j (mA/cm2)]	Overpotential (mV)	Log[j (mA/cm2)]	Overpotential (mV)	Log[j (mA/cm2)]	Overpotential (mV)	Log[j (mA/cm2)]	Overpotential (mV)
1.60293	471.537	1.61151	411.464	1.40668	338.017	1.70243	433.672	1.50368	371.951	1.60293	466.746	1.61151	409.838	1.40668	338.132	1.70243	432.436	1.50368	366.232
1.6081	472.16	1.61532	412.204	1.41317	338.746	1.70552	434.377	1.50947	372.669	1.60343	466.831	1.61205	409.917	1.40712	338.177	1.70284	432.513	1.50409	366.312
1.61321	472.784	1.61993	412.886	1.41956	339.475	1.70757	435.18	1.51497	373.397	1.60392	466.916	1.61259	409.995	1.40756	338.222	1.70324	432.589	1.5045	366.392
1.61742	473.47	1.62449	413.568	1.42697	340.157	1.71231	435.721	1.52014	374.138	1.60442	467.002	1.61313	410.074	1.408	338.267	1.70365	432.666	1.5049	366.471
1.62242	474.093	1.62982	414.193	1.43342	340.875	1.71567	436.393	1.52577	374.853	1.60492	467.087	1.61367	410.153	1.40845	338.312	1.70406	432.742	1.50531	366.551
1.62696	474.747	1.63468	414.846	1.44022	341.573	1.71933	437.032	1.53071	375.6	1.60542	467.172	1.6142	410.232	1.40889	338.357	1.70446	432.819	1.50572	366.631
1.63185	475.371	1.63949	415.499	1.44697	342.268	1.7246	437.507	1.53631	376.309	1.60592	467.258	1.61474	410.311	1.40933	338.402	1.70487	432.896	1.50612	366.71
1.63749	475.931	1.64464	416.123	1.45344	342.972	1.72722	438.245	1.54158	377.032	1.60641	467.343	1.61528	410.39	1.40977	338.447	1.70527	432.972	1.50653	366.79
1.64187	476.586	1.64972	416.748	1.45975	343.679	1.72916	439.048	1.54625	377.784	1.60691	467.428	1.61582	410.469	1.41022	338.492	1.70568	433.049	1.50694	366.87
1.64699	477.177	1.65437	417.401	1.46716	344.329	1.73592	439.359	1.5516	378.496	1.60741	467.514	1.61636	410.548	1.41066	338.536	1.70609	433.126	1.50734	366.95
1.65167	477.801	1.66011	417.967	1.47346	345.028	1.73878	440.064	1.55707	379.198	1.60791	467.599	1.6169	410.627	1.4111	338.581	1.70649	433.202	1.50775	367.029
1.65629	478.424	1.66464	418.62	1.48041	345.689	1.74162	440.769	1.56225	379.913	1.60841	467.684	1.61744	410.706	1.41154	338.626	1.7069	433.279	1.50816	367.109
1.65935	479.173	1.66876	419.303	1.48719	346.354	1.74726	441.178	1.56703	380.646	1.6089	467.77	1.61797	410.785	1.41198	338.671	1.70731	433.356	1.50856	367.189
1.66464	479.733	1.67099	420.129	1.49343	347.041	1.74788	442.113	1.57203	381.364	1.6094	467.855	1.61851	410.864	1.41243	338.716	1.70771	433.432	1.50897	367.268
1.6695	480.325	1.67541	420.782	1.50029	347.691	1.75128	442.752	1.57689	382.086	1.6099	467.94	1.61905	410.943	1.41287	338.761	1.70812	433.509	1.50938	367.348
1.67357	480.979	1.67979	421.436	1.50688	348.35	1.75679	443.162	1.58174	382.806	1.6104	468.026	1.61959	411.022	1.41331	338.806	1.70852	433.585	1.50978	367.428
1.6787	481.54	1.68449	422.06	1.51306	349.025	1.758	444.03	1.58699	383.5	1.61089	468.111	1.62013	411.101	1.41375	338.851	1.70893	433.662	1.51019	367.508
1.68196	482.257	1.68913	422.684	1.52004	349.653	1.76313	444.473	1.59169	384.223	1.61139	468.196	1.62067	411.18	1.4142	338.896	1.70934	433.739	1.5106	367.587
1.68735	482.786	1.69373	423.308	1.52613	350.323	1.76671	445.079	1.59633	384.946	1.61189	468.282	1.62121	411.258	1.41464	338.941	1.70974	433.815	1.511	367.667
1.69232	483.347	1.69827	423.933	1.53224	350.988	1.76938	445.784	1.60136	385.642	1.61239	468.367	1.62174	411.337	1.41508	338.986	1.71015	433.892	1.51141	367.747
1.69688	483.938	1.70346	424.499	1.53938	351.59	1.77232	446.456	1.60552	386.389	1.61289	468.452	1.62228	411.416	1.41552	339.031	1.71056	433.969	1.51182	367.826
1.7007	484.593	1.70859	425.066	1.54565	352.235	1.77699	446.931	1.61023	387.098	1.61338	468.538	1.62282	411.495	1.41597	339.076	1.71096	434.045	1.51222	367.906
1.70586	485.122	1.71366	425.632	1.5514	352.905	1.78075	447.505	1.6149	387.808	1.61388	468.623	1.62336	411.574	1.41641	339.121	1.71137	434.122	1.51263	367.986
1.70893	485.839	1.71867	426.199	1.55804	353.518	1.78561	447.947	1.61993	388.491	1.61438	468.708	1.6239	411.653	1.41685	339.166	1.71177	434.198	1.51304	368.065
1.71433	486.337	1.72263	426.852	1.56486	354.115	1.78817	448.652	1.62449	389.201	1.61488	468.794	1.62444	411.732	1.41729	339.211	1.71218	434.275	1.51344	368.145
1.71834	486.96	1.72656	427.505	1.57031	354.788	1.79043	449.39	1.629	389.91	1.61538	468.879	1.62498	411.811	1.41773	339.256	1.71259	434.352	1.51385	368.225
1.72296	487.521	1.73078	428.13	1.5768	355.393	1.79602	449.734	1.63306	390.646	1.61587	468.964	1.62551	411.89	1.41818	339.301	1.71299	434.428	1.51426	368.305
1.72624	488.207	1.7356	428.696	1.58302	356.01	1.79879	450.406	1.63749	391.356	1.61637	469.05	1.62605	411.969	1.41862	339.346	1.7134	434.505	1.51466	368.384
1.73207	488.641	1.74131	429.176	1.58829	356.68	1.79962	451.307	1.64187	392.066	1.61687	469.135	1.62659	412.048	1.41906	339.391	1.71381	434.582	1.51507	368.464
1.73528	489.327	1.7457	429.771	1.59492	357.26	1.80564	451.586	1.6466	392.749	1.61737	469.22	1.62713	412.127	1.4195	339.436	1.71421	434.658	1.51548	368.544
1.73846	490.013	1.74943	430.424	1.60076	357.885	1.8105	451.995	1.65128	393.432	1.61787	469.306	1.62767	412.206	1.41995	339.481	1.71462	434.735	1.51588	368.623
1.74382	490.48	1.75435	430.962	1.60552	358.574	1.81184	452.831	1.65514	394.168	1.61836	469.391	1.62821	412.285	1.42039	339.526	1.71502	434.811	1.51629	368.703
1.74757	491.103	1.75831	431.586	1.61321	359.067	1.81664	453.241	1.65935	394.878	1.61886	469.476	1.62875	412.364	1.42083	339.57	1.71543	434.888	1.5167	368.783
1.75189	491.663	1.76313	432.124	1.61868	359.7	1.81981	453.847	1.66351	395.587	1.61936	469.562	1.62929	412.443	1.42127	339.615	1.71584	434.965	1.5171	368.863
1.75557	492.286	1.7679	432.661	1.62449	360.305	1.82007	454.814	1.66764	396.297	1.61986	469.647	1.62982	412.522	1.42172	339.66	1.71624	435.041	1.51751	368.942
1.75952	492.878	1.77262	433.199	1.63063	360.882	1.82607	455.06	1.67173	397.006	1.62036	469.732	1.63036	412.6	1.42216	339.705	1.71665	435.118	1.51792	369.022
1.76373	493.439	1.7767	433.795	1.63629	361.488	1.82866	455.732	1.67614	397.69	1.62085	469.818	1.6309	412.679	1.4226	339.75	1.71706	435.195	1.51832	369.102
1.76849	493.936	1.78104	434.361	1.64227	362.065	1.83046	456.502	1.68015	398.399	1.62135	469.903	1.63144	412.758	1.42304	339.795	1.71746	435.271	1.51873	369.181
1.77115	494.654	1.78533	434.928	1.64895	362.585	1.83556	456.846	1.68377	399.135	1.62185	469.988	1.63198	412.837	1.42348	339.84	1.71787	435.348	1.51914	369.261
1.77554	495.183	1.78986	435.465	1.65398	363.219	1.83809	457.518	1.68806	399.818	1.62235	470.074	1.63252	412.916	1.42393	339.885	1.71828	435.425	1.51954	369.341
1.77931	495.774	1.79491	435.945	1.66011	363.767	1.84036	458.223	1.69197	400.528	1.62285	470.159	1.63306	412.995	1.42437	339.93	1.71868	435.501	1.51995	369.421
1.7819	496.492	1.79851	436.569	1.66614	364.316	1.8451	458.6	1.69583	401.238	1.62334	470.244	1.63359	413.074	1.42481	339.975	1.71909	435.578	1.52036	369.5
1.78704	496.927	1.80264	437.136	1.67136	364.921	1.84609	459.469	1.70001	401.921	1.62384	470.33	1.63413	413.153	1.42525	340.02	1.71949	435.654	1.52076	369.58
1.78986	497.613	1.80699	437.673	1.67651	365.527	1.84831	460.174	1.70346	402.657	1.62434	470.415	1.63467	413.232	1.4257	340.065	1.7199	435.731	1.52117	369.66
1.79435	498.11	1.81184	438.153	1.68233	366.075	1.85248	460.616	1.70723	403.366	1.62484	470.5	1.63521	413.311	1.42614	340.11	1.72031	435.808	1.52158	369.739
1.79824	498.671	1.81584	438.72	1.68806	366.624	1.85564	461.19	1.71096	404.076	1.62534	470.586	1.63575	413.39	1.42658	340.155	1.72071	435.884	1.52198	369.819
1.80209	499.231	1.82086	439.171	1.69302	367.229	1.85974	461.632	1.71433	404.812	1.62583	470.671	1.63629	413.469	1.42702	340.2	1.72112	435.961	1.52239	369.899
1.80536	499.854	1.82452	439.766	1.69966	367.694	1.86308	462.173	1.71867	405.469	1.62633	470.756	1.63683	413.548	1.42747	340.245	1.72153	436.038	1.5228	369.979
1.80916	500.415	1.8284	440.332	1.70484	368.271	1.8657	462.812	1.7223	406.178	1.62683	470.842	1.63736	413.627	1.42791	340.29	1.72193	436.114	1.5232	370.058
1.81425	500.818	1.83302	440.812	1.71029	368.819	1.86688	463.648	1.72591	406.888	1.62733	470.927	1.6379	413.706	1.42835	340.335	1.72234	436.191	1.52361	370.138
1.81637	501.567	1.83658	441.408	1.71533	369.396	1.87297	463.795	1.72981	407.571	1.62782	471.012	1.63844	413.785	1.42879	340.38	1.72274	436.267	1.52402	370.218
1.82138	501.97	1.84061	441.945	1.72099	369.917	1.8739	464.664	1.73304	408.307	1.62832	471.098	1.63898	413.863	1.42923	340.425	1.72315	436.344	1.52442	370.297
1.82426	502.625	1.8451	442.425	1.72656	370.438	1.87944	464.877	1.73687	408.99	1.62882	471.183	1.63952	413.942	1.42968	340.47	1.72356	436.421	1.52483	370.377
1.82711	503.279	1.84807	443.078	1.73175	370.986	1.88491	465.09	1.74005	409.726	1.62932	471.268	1.64006	414.021	1.43012	340.515	1.72396	436.497	1.52524	370.457
1.83046	503.871	1.85028	443.818	1.73624	371.592	1.88581	465.958	1.74445	410.357	1.62982	471.354	1.6406	414.1	1.43056	340.56	1.72437	436.574	1.52564	370.537
1.83506	504.306	1.85443	444.327	1.74225	372.056	1.88739	466.729	1.74757	411.093	1.63031	471.439	1.64113	414.179	1.431	340.604	1.72478	436.651	1.52605	370.616
1.83885	504.835	1.85733	444.98	1.74695	372.633	1.89254	466.974	1.75128	411.776	1.63081	471.524	1.64167	414.258	1.43145	340.649	1.72518	436.727	1.52646	370.696
1.84261	505.364	1.86141	445.489	1.75189	373.182	1.89321	467.876	1.75435	412.512	1.63131	471.61	1.64221	414.337	1.43189	340.694	1.72559	436.804	1.52686	370.776
1.8451	506.05	1.86475	446.084	1.75709	373.702	1.90004	467.859	1.758	413.195	1.63181	471.695	1.64275	414.416	1.43233	340.739	1.72599	436.88	1.52727	370.855
1.84831	506.642	1.869	446.564	1.76193	374.251	1.90417	468.236	1.76133	413.905	1.63231	471.78	1.64329	414.495	1.43277	340.784	1.7264	436.957	1.52768	370.935
1.85272	507.077	1.87344	447.015	1.76671	374.8	1.90417	469.236	1.76433	414.641	1.6328	471.866	1.64383	414.574	1.43322	340.829	1.72681	437.034	1.52808	371.015
1.85491	507.794	1.87737	447.524	1.7732	375.179	1.90698	469.81	1.7676	415.35	1.6333	471.951	1.64437	414.653	1.43366	340.874	1.72721	437.11	1.52849	371.095
1.85926	508.229	1.8815	448.003	1.77757	375.756	1.90849	470.58	1.77144	416.007	1.6338	472.036	1.64491	414.732	1.4341	340.919	1.72762	437.187	1.5289	371.174
1.86285	508.758	1.884	448.685	1.78247	376.277	1.90977	471.383	1.77437	416.743	1.6343	472.122	1.64544	414.811	1.43454	340.964	1.72803	437.264	1.5293	371.254
1.86522	509.444	1.88672	449.339	1.78732	376.798	1.91719	471.235	1.77757	417.453	1.6348	472.207	1.64598	414.89	1.43499	341.009	1.72843	437.34	1.52971	371.334
1.86853	510.004	1.89009	449.905	1.79183	377.346	1.92012	471.776	1.78075	418.162	1.63529	472.292	1.64652	414.969	1.43543	341.054	1.72884	437.417	1.53012	371.413
1.87344	510.345	1.89387	450.414	1.79713	377.811	1.91971	472.842	1.78419	418.846	1.63579	472.378	1.64706	415.048	1.43587	341.099	1.72924	437.494	1.53052	371.493
1.87576	511.031	1.89675	451.038	1.80236	378.275	1.92407	473.153	1.78732	419.555	1.63629	472.463	1.6476	415.126	1.43631	341.144	1.72965	437.57	1.53093	371.573
1.87875	511.623	1.90091	451.489	1.80564	378.936	1.92675	473.726	1.79071	420.238	1.63679	472.548	1.64814	415.205	1.43675	341.189	1.73006	437.647	1.53134	371.652
1.88264	512.089	1.90461	451.998	1.81104	379.372	1.92634	474.792	1.79379	420.948	1.63729	472.634	1.64868	415.284	1.4372	341.234	1.73046	437.723	1.53174	371.732
1.88604	512.618	1.90891	452.42	1.81584	379.865	1.93186	474.906	1.79713	421.631	1.63778	472.719	1.64921	415.363	1.43764	341.279	1.73087	437.8	1.53215	371.812
1.88874	513.241	1.91233	452.957	1.82033	380.385	1.9345	475.48	1.80044	422.314	1.63828	472.804	1.64975	415.442	1.43808	341.324	1.73128	437.877	1.53256	371.892
1.89276	513.676	1.91572	453.495	1.82556	380.821	1.93591	476.25	1.80346	423.024	1.63878	472.89	1.65029	415.521	1.43852	341.369	1.73168	437.953	1.53296	371.971
1.89409	514.487	1.92033	453.859	1.83097	381.229	1.94072	476.463	1.80618	423.76	1.63928	472.975	1.65083	415.6	1.43897	341.414	1.73209	438.03	1.53337	372.051
1.89894	514.797	1.92407	454.339	1.83429	381.863	1.94191	477.266	1.80916	424.47	1.63978	473.06	1.65137	415.679	1.43941	341.459	1.73249	438.107	1.53378	372.131
1.90222	515.326	1.92675	454.963	1.8396	382.27	1.94429	477.873	1.81184	425.206	1.64027	473.146	1.65191	415.758	1.43985	341.504	1.7329	438.183	1.53418	372.21
1.90504	515.917	1.93146	455.298	1.84386	382.791	1.94724	478.381	1.81505	425.889	1.64077	473.231	1.65245	415.837	1.44029	341.549	1.73331	438.26	1.53459	372.29
1.90763	516.541	1.9351	455.778	1.84856	383.255	1.95036	478.856	1.81849	426.546	1.64127	473.316	1.65298	415.916	1.44074	341.594	1.73371	438.336	1.535	372.37
1.91084	517.07	1.93912	456.2			1.9525	479.495	1.82112	427.282	1.64177	473.402	1.65352	415.995	1.44118	341.638	1.73412	438.413	1.53541	372.45
1.91339	517.693	1.94151	456.853			1.95828	479.511	1.82373	428.018	1.64227	473.487	1.65406	416.074	1.44162	341.683	1.73453	438.49	1.53581	372.529
1.91824	517.971	1.94527	457.304			1.95789	480.577	1.82685	428.701	1.64276	473.572	1.6546	416.153	1.44206	341.728	1.73493	438.566	1.53622	372.609
1.92012	518.688	1.94822	457.871			1.95961	481.282	1.82969	429.41	1.64326	473.658	1.65514	416.232	1.4425	341.773	1.73534	438.643	1.53663	372.689
1.92283	519.28	1.95095	458.466			1.96586	481.199	1.83174	430.199	1.64376	473.743	1.65568	416.311	1.44295	341.818	1.73574	438.72	1.53703	372.768
1.92593	519.809	1.95482	458.888			1.96605	482.166	1.83531	430.83	1.64426	473.828	1.65622	416.389	1.44339	341.863	1.73615	438.796	1.53744	372.848
1.92942	520.275	1.95961	459.166			1.97053	482.379	1.83784	431.566	1.64475	473.914	1.65675	416.468	1.44383	341.908	1.73656	438.873	1.53785	372.928
1.93227	520.835	1.96303	459.646			1.9735	482.854	1.84136	432.196	1.64525	473.999	1.65729	416.547	1.44427	341.953	1.73696	438.949	1.53825	373.008
1.93571	521.302	1.9653	460.299			1.97294	483.953	1.84386	432.932	1.64575	474.084	1.65783	416.626	1.44472	341.998	1.73737	439.026	1.53866	373.087
1.93832	521.893	1.96867	460.779			1.979	483.87	1.84634	433.668	1.64625	474.17	1.65837	416.705	1.44516	342.043	1.73778	439.103	1.53907	373.167
1.94151	522.391	1.97128	461.374			1.98155	484.411	1.84905	434.378	1.64675	474.255	1.65891	416.784	1.4456	342.088	1.73818	439.179	1.53947	373.247
1.94488	522.857	1.97442	461.883			1.98263	485.214	1.85126	435.14	1.64724	474.34	1.65945	416.863	1.44604	342.133	1.73859	439.256	1.53988	373.326
1.94841	523.292	1.97699	462.478			1.98713	485.394	1.85418	435.823	1.64774	474.426	1.65999	416.942	1.44649	342.178	1.73899	439.333	1.54029	373.406
1.94939	524.135	1.98028	462.958			1.98802	486.23	1.85709	436.506	1.64824	474.511	1.66052	417.021	1.44693	342.223	1.7394	439.409	1.54069	373.486
1.95328	524.507	1.98318	463.495			1.99176	486.542	1.85998	437.19	1.64874	474.596	1.66106	417.1	1.44737	342.268	1.73981	439.486	1.5411	373.566
1.95424	525.35	1.98784	463.744			1.99581	486.787	1.86189	437.978	1.64924	474.682	1.6616	417.179	1.44781	342.313	1.74021	439.563	1.54151	373.645
1.95694	525.91	1.99105	464.224			2.00017	486.967	1.86522	438.609	1.64973	474.767	1.66214	417.258	1.44825	342.358	1.74062	439.639	1.54191	373.725
1.96114	526.22	1.99528	464.53			1.99826	488.328	1.86759	439.345	1.65023	474.852	1.66268	417.337	1.4487	342.403	1.74103	439.716	1.54232	373.805
1.96398	526.749	1.99913	464.894			2.0026	488.508	1.8704	440.028	1.65073	474.938	1.66322	417.416	1.44914	342.448	1.74143	439.792	1.54273	373.884
1.96699	527.246	2.00139	465.519			2.00655	488.754	1.87274	440.764	1.65123	475.023	1.66376	417.495	1.44958	342.493	1.74184	439.869	1.54313	373.964
1.96942	527.838	2.00398	466.085			2.00706	489.655	1.87529	441.474	1.65173	475.108	1.6643	417.574	1.45002	342.538	1.74225	439.946	1.54354	374.044
1.97239	528.336	2.00689	466.594			2.00911	490.262	1.87737	442.236	1.65222	475.194	1.66483	417.652	1.45047	342.583	1.74265	440.022	1.54395	374.124
1.97516	528.865	2.01098	466.9			2.0125	490.606	1.88036	442.893	1.65272	475.279	1.66537	417.731	1.45091	342.628	1.74306	440.099	1.54435	374.203
1.97882	529.237	2.01435	467.322			2.01502	491.114	1.88309	443.576	1.65322	475.364	1.66591	417.81	1.45135	342.672	1.74346	440.176	1.54476	374.283
1.97991	530.048	2.01653	467.947			2.02185	490.769	1.88581	444.259	1.65372	475.45	1.66645	417.889	1.45179	342.717	1.74387	440.252	1.54517	374.363
1.98336	530.452	2.0187	468.571			2.02202	491.736	1.88784	445.022	1.65422	475.535	1.66699	417.968	1.45224	342.762	1.74428	440.329	1.54557	374.442
1.98462	531.232	2.02202	468.993			2.02301	492.539	1.89076	445.678	1.65471	475.62	1.66753	418.047	1.45268	342.807	1.74468	440.405	1.54598	374.522
1.98784	531.667	2.02465	469.531			2.02825	492.49	1.89321	446.388	1.65521	475.706	1.66807	418.126	1.45312	342.852	1.74509	440.482	1.54639	374.602
1.99105	532.101	2.02873	469.808			2.02808	493.522	1.89542	447.124	1.65571	475.791	1.6686	418.205	1.45356	342.897	1.7455	440.559	1.54679	374.682
1.9937	532.63	2.03117	470.375			2.02938	494.26	1.89785	447.834	1.65621	475.876	1.66914	418.284	1.45401	342.942	1.7459	440.635	1.5472	374.761
1.99634	533.159	2.03439	470.797			2.03471	494.178	1.90048	448.517	1.65671	475.962	1.66968	418.363	1.45445	342.987	1.74631	440.712	1.54761	374.841
1.99878	533.72	2.03615	471.479			2.03551	495.014	1.90266	449.253	1.6572	476.047	1.67022	418.442	1.45489	343.032	1.74671	440.789	1.54801	374.921
2.00087	534.343	2.03886	471.987			2.03854	495.39	1.90526	449.936	1.6577	476.132	1.67076	418.521	1.45533	343.077	1.74712	440.865	1.54842	375
2.00484	534.621	2.04218	472.38			2.04281	495.505	1.90763	450.646	1.6582	476.218	1.6713	418.6	1.45577	343.122	1.74753	440.942	1.54883	375.08
2.00758	535.118	2.04595	472.687			2.04376	496.308	1.90998	451.355	1.6587	476.303	1.67184	418.679	1.45622	343.167	1.74793	441.018	1.54923	375.16
2.00979	535.71	2.04891	473.138			2.04595	496.849			1.6592	476.388	1.67237	418.758	1.45666	343.212	1.74834	441.095	1.54964	375.239
2.01132	536.428	2.05015	473.907			2.04766	497.488			1.65969	476.474	1.67291	418.837	1.4571	343.257	1.74875	441.172	1.55005	375.319
2.01385	536.957	2.05262	474.444			2.04548	498.947			1.66019	476.559	1.67345	418.915	1.45754	343.302	1.74915	441.248	1.55045	375.399
2.01703	537.36	2.05553	474.895			2.05369	498.209			1.66069	476.644	1.67399	418.994	1.45799	343.347	1.74956	441.325	1.55086	375.479
2.01837	538.109	2.05751	475.519			2.05645	498.618			1.66119	476.73	1.67453	419.073	1.45843	343.392	1.74996	441.402	1.55127	375.558
2.02152	538.512	2.0607	475.913			2.05751	499.389			1.66168	476.815	1.67507	419.152	1.45887	343.437	1.75037	441.478	1.55167	375.638
2.02366	539.104	2.06266	476.537			2.06115	499.602			1.66218	476.9	1.67561	419.231	1.45931	343.482	1.75078	441.555	1.55208	375.718
2.02629	539.602	2.06551	476.988			2.06296	500.208			1.66268	476.986	1.67614	419.31	1.45976	343.527	1.75118	441.632	1.55249	375.797
2.02922	540.036	2.07011	477.092			2.0616	501.503			1.66318	477.071	1.67668	419.389	1.4602	343.572	1.75159	441.708	1.55289	375.877
2.03052	540.785	2.07394	477.34			2.06386	502.011			1.66368	477.156	1.67722	419.468	1.46064	343.617	1.752	441.785	1.5533	375.957
2.03342	541.22	2.07613	477.907			2.06908	501.863			1.66417	477.242	1.67776	419.547	1.46108	343.662	1.7524	441.861	1.55371	376.037
2.03583	541.749	2.08019	478.098			2.071	502.437			1.66467	477.327	1.6783	419.626	1.46152	343.706	1.75281	441.938	1.55411	376.116
2.0387	542.184	2.08322	478.491			2.07408	502.748			1.66517	477.412	1.67884	419.705	1.46197	343.751	1.75321	442.015	1.55452	376.196
2.0406	542.807	2.08522	479.086			2.07232	504.142			1.66567	477.498	1.67938	419.784	1.46241	343.796	1.75362	442.091	1.55493	376.276
2.04423	543.085	2.0875	479.624			2.07525	504.486			1.66617	477.583	1.67992	419.863	1.46285	343.841	1.75403	442.168	1.55533	376.355
2.04579	543.771	2.09089	479.93			2.07831	504.797			1.66666	477.668	1.68045	419.942	1.46329	343.886	1.75443	442.245	1.55574	376.435
2.04829	544.268	2.09468	480.15			2.0835	504.616			1.66716	477.754	1.68099	420.021	1.46374	343.931	1.75484	442.321	1.55615	376.515
2.05108	544.703	2.09482	481.121			2.08479	505.321			1.66766	477.839	1.68153	420.1	1.46418	343.976	1.75525	442.398	1.55655	376.595
2.05185	545.546	2.09802	481.456			2.08721	505.763			1.66816	477.924	1.68207	420.178	1.46462	344.021	1.75565	442.474	1.55696	376.674
2.05492	545.918	2.09871	482.312			2.08693	506.829			1.66866	478.01	1.68261	420.257	1.46506	344.066	1.75606	442.551	1.55737	376.754
2.05614	546.667	2.10078	482.878			2.08892	507.37			1.66915	478.095	1.68315	420.336	1.46551	344.111	1.75646	442.628	1.55777	376.834
2.05812	547.259	2.10367	483.271			2.0951	506.926			1.66965	478.18	1.68369	420.415	1.46595	344.156	1.75687	442.704	1.55818	376.913
2.06055	547.756	2.10721	483.52			2.09594	507.73			1.67015	478.266	1.68422	420.494	1.46639	344.201	1.75728	442.781	1.55859	376.993
2.06446	547.94	2.10911	484.115			2.09594	508.73			1.67065	478.351	1.68476	420.573	1.46683	344.246	1.75768	442.858	1.55899	377.073
2.06521	548.783	2.11046	484.826			2.1012	508.483			1.67115	478.436	1.6853	420.652	1.46727	344.291	1.75809	442.934	1.5594	377.153
2.06789	549.218	2.11247	485.393			2.10339	508.958			1.67164	478.522	1.68584	420.731	1.46772	344.336	1.7585	443.011	1.55981	377.232
2.0707	549.621	2.11634	485.555			2.1038	509.86			1.67214	478.607	1.68638	420.81	1.46816	344.381	1.7589	443.087	1.56021	377.312
2.07276	550.182	2.1186	486.063			2.10517	510.532			1.67264	478.692	1.68692	420.889	1.4686	344.426	1.75931	443.164	1.56062	377.392
2.07467	550.773	2.12228	486.254			2.10735	511.007			1.67314	478.778	1.68746	420.968	1.46904	344.471	1.75971	443.241	1.56103	377.471
2.0773	551.208	2.12398	486.879			2.10829	511.778			1.67364	478.863	1.68799	421.047	1.46949	344.516	1.76012	443.317	1.56143	377.551
2.07889	551.863	2.12594	487.445							1.67413	478.948	1.68853	421.126	1.46993	344.561	1.76053	443.394	1.56184	377.631
2.08192	552.203	2.12892	487.78							1.67463	479.034	1.68907	421.205	1.47037	344.606	1.76093	443.471	1.56225	377.711
2.08465	552.607	2.13175	488.145							1.67513	479.119	1.68961	421.284	1.47081	344.651	1.76134	443.547	1.56265	377.79
2.08479	553.575	2.13379	488.682							1.67563	479.204	1.69015	421.363	1.47126	344.696	1.76175	443.624	1.56306	377.87
2.08721	554.042	2.13621	489.133							1.67613	479.29	1.69069	421.441	1.4717	344.74	1.76215	443.701	1.56347	377.95
2.0892	554.602	2.13735	489.873							1.67662	479.375	1.69123	421.52	1.47214	344.785	1.76256	443.777	1.56387	378.029
2.09202	554.974	2.1395	490.382							1.67712	479.46	1.69176	421.599	1.47258	344.83	1.76296	443.854	1.56428	378.109
2.09412	555.503	2.14151	490.919							1.67762	479.546	1.6923	421.678	1.47303	344.875	1.76337	443.93	1.56469	378.189
2.09677	555.906	2.14426	491.284							1.67812	479.631	1.69284	421.757	1.47347	344.92	1.76378	444.007	1.56509	378.269
2.09705	556.844	2.14761	491.503							1.67861	479.716	1.69338	421.836	1.47391	344.965	1.76418	444.084	1.5655	378.348
2.10037	557.09	2.14959	492.041							1.67911	479.802	1.69392	421.915	1.47435	345.01	1.76459	444.16	1.56591	378.428
										1.67961	479.887	1.69446	421.994	1.47479	345.055	1.765	444.237	1.56631	378.508
										1.68011	479.972	1.695	422.073	1.47524	345.1	1.7654	444.314	1.56672	378.587
										1.68061	480.058	1.69554	422.152	1.47568	345.145	1.76581	444.39	1.56713	378.667
										1.6811	480.143	1.69607	422.231	1.47612	345.19	1.76621	444.467	1.56754	378.747
										1.6816	480.228	1.69661	422.31	1.47656	345.235	1.76662	444.543	1.56794	378.826
										1.6821	480.314	1.69715	422.389	1.47701	345.28	1.76703	444.62	1.56835	378.906
										1.6826	480.399	1.69769	422.468	1.47745	345.325	1.76743	444.697	1.56876	378.986
										1.6831	480.484	1.69823	422.547	1.47789	345.37	1.76784	444.773	1.56916	379.066
										1.68359	480.57	1.69877	422.626	1.47833	345.415	1.76825	444.85	1.56957	379.145
										1.68409	480.655	1.69931	422.704	1.47878	345.46	1.76865	444.927	1.56998	379.225
										1.68459	480.74	1.69984	422.783	1.47922	345.505	1.76906	445.003	1.57038	379.305
										1.68509	480.826	1.70038	422.862	1.47966	345.55	1.76947	445.08	1.57079	379.384
										1.68559	480.911	1.70092	422.941	1.4801	345.595	1.76987	445.156	1.5712	379.464
										1.68608	480.997	1.70146	423.02	1.48054	345.64	1.77028	445.233	1.5716	379.544
										1.68658	481.082	1.702	423.099	1.48099	345.685	1.77068	445.31	1.57201	379.624
										1.68708	481.167	1.70254	423.178	1.48143	345.73	1.77109	445.386	1.57242	379.703
										1.68758	481.252	1.70308	423.257	1.48187	345.774	1.7715	445.463	1.57282	379.783
										1.68808	481.338	1.70361	423.336	1.48231	345.819	1.7719	445.54	1.57323	379.863
										1.68857	481.423	1.70415	423.415	1.48276	345.864	1.77231	445.616	1.57364	379.942
										1.68907	481.509	1.70469	423.494	1.4832	345.909	1.77272	445.693	1.57404	380.022
										1.68957	481.594	1.70523	423.573	1.48364	345.954	1.77312	445.77	1.57445	380.102
										1.69007	481.679	1.70577	423.652	1.48408	345.999	1.77353	445.846	1.57486	380.182
										1.69057	481.764	1.70631	423.731	1.48453	346.044	1.77393	445.923	1.57526	380.261
										1.69106	481.85	1.70685	423.81	1.48497	346.089	1.77434	445.999	1.57567	380.341
										1.69156	481.935	1.70738	423.889	1.48541	346.134	1.77475	446.076	1.57608	380.421
										1.69206	482.021	1.70792	423.967	1.48585	346.179	1.77515	446.153	1.57648	380.5
										1.69256	482.106	1.70846	424.046	1.48629	346.224	1.77556	446.229	1.57689	380.58
										1.69305	482.191	1.709	424.125	1.48674	346.269	1.77597	446.306	1.5773	380.66
										1.69355	482.277	1.70954	424.204	1.48718	346.314	1.77637	446.383	1.5777	380.74
										1.69405	482.362	1.71008	424.283	1.48762	346.359	1.77678	446.459	1.57811	380.819
										1.69455	482.447	1.71062	424.362	1.48806	346.404	1.77718	446.536	1.57852	380.899
										1.69505	482.533	1.71115	424.441	1.48851	346.449	1.77759	446.612	1.57892	380.979
										1.69554	482.618	1.71169	424.52	1.48895	346.494	1.778	446.689	1.57933	381.058
										1.69604	482.703	1.71223	424.599	1.48939	346.539	1.7784	446.766	1.57974	381.138
										1.69654	482.789	1.71277	424.678	1.48983	346.584	1.77881	446.842	1.58014	381.218
										1.69704	482.874	1.71331	424.757	1.49028	346.629	1.77922	446.919	1.58055	381.298
										1.69754	482.959	1.71385	424.836	1.49072	346.674	1.77962	446.996	1.58096	381.377
										1.69803	483.045	1.71439	424.915	1.49116	346.719	1.78003	447.072	1.58136	381.457
										1.69853	483.13	1.71493	424.994	1.4916	346.764	1.78043	447.149	1.58177	381.537
										1.69903	483.215	1.71546	425.073	1.49205	346.808	1.78084	447.226	1.58218	381.616
										1.69953	483.301	1.716	425.152	1.49249	346.853	1.78125	447.302	1.58258	381.696
										1.70003	483.386	1.71654	425.231	1.49293	346.898	1.78165	447.379	1.58299	381.776
										1.70052	483.471	1.71708	425.309	1.49337	346.943	1.78206	447.455	1.5834	381.856
										1.70102	483.557	1.71762	425.388	1.49381	346.988	1.78247	447.532	1.5838	381.935
										1.70152	483.642	1.71816	425.467	1.49426	347.033	1.78287	447.609	1.58421	382.015
										1.70202	483.727	1.7187	425.546	1.4947	347.078	1.78328	447.685	1.58462	382.095
										1.70252	483.813	1.71923	425.625	1.49514	347.123	1.78368	447.762	1.58502	382.174
										1.70301	483.898	1.71977	425.704	1.49558	347.168	1.78409	447.839	1.58543	382.254
										1.70351	483.983	1.72031	425.783	1.49603	347.213	1.7845	447.915	1.58584	382.334
										1.70401	484.069	1.72085	425.862	1.49647	347.258	1.7849	447.992	1.58624	382.413
										1.70451	484.154	1.72139	425.941	1.49691	347.303	1.78531	448.068	1.58665	382.493
										1.70501	484.239	1.72193	426.02	1.49735	347.348	1.78572	448.145	1.58706	382.573
										1.7055	484.325	1.72247	426.099	1.4978	347.393	1.78612	448.222	1.58746	382.653
										1.706	484.41	1.723	426.178	1.49824	347.438	1.78653	448.298	1.58787	382.732
										1.7065	484.495	1.72354	426.257	1.49868	347.483	1.78693	448.375	1.58828	382.812
										1.707	484.581	1.72408	426.336	1.49912	347.528	1.78734	448.452	1.58868	382.892
										1.7075	484.666	1.72462	426.415	1.49956	347.573	1.78775	448.528	1.58909	382.971
										1.70799	484.751	1.72516	426.494	1.50001	347.618	1.78815	448.605	1.5895	383.051
										1.70849	484.837	1.7257	426.572	1.50045	347.663	1.78856	448.681	1.5899	383.131
										1.70899	484.922	1.72624	426.651	1.50089	347.708	1.78897	448.758	1.59031	383.211
										1.70949	485.007	1.72677	426.73	1.50133	347.753	1.78937	448.835	1.59072	383.29
										1.70998	485.093	1.72731	426.809	1.50178	347.798	1.78978	448.911	1.59112	383.37
										1.71048	485.178	1.72785	426.888	1.50222	347.842	1.79018	448.988	1.59153	383.45
										1.71098	485.263	1.72839	426.967	1.50266	347.887	1.79059	449.065	1.59194	383.529
										1.71148	485.349	1.72893	427.046	1.5031	347.932	1.791	449.141	1.59234	383.609
										1.71198	485.434	1.72947	427.125	1.50355	347.977	1.7914	449.218	1.59275	383.689
										1.71247	485.519	1.73001	427.204	1.50399	348.022	1.79181	449.295	1.59316	383.769
										1.71297	485.605	1.73055	427.283	1.50443	348.067	1.79222	449.371	1.59356	383.848
										1.71347	485.69	1.73108	427.362	1.50487	348.112	1.79262	449.448	1.59397	383.928
										1.71397	485.775	1.73162	427.441	1.50531	348.157	1.79303	449.524	1.59438	384.008
										1.71447	485.861	1.73216	427.52	1.50576	348.202	1.79344	449.601	1.59478	384.087
										1.71496	485.946	1.7327	427.599	1.5062	348.247	1.79384	449.678	1.59519	384.167
										1.71546	486.031	1.73324	427.678	1.50664	348.292	1.79425	449.754	1.5956	384.247
										1.71596	486.117	1.73378	427.757	1.50708	348.337	1.79465	449.831	1.596	384.327
										1.71646	486.202	1.73432	427.835	1.50753	348.382	1.79506	449.908	1.59641	384.406
										1.71696	486.287	1.73485	427.914	1.50797	348.427	1.79547	449.984	1.59682	384.486
										1.71745	486.373	1.73539	427.993	1.50841	348.472	1.79587	450.061	1.59722	384.566
										1.71795	486.458	1.73593	428.072	1.50885	348.517	1.79628	450.137	1.59763	384.645
										1.71845	486.543	1.73647	428.151	1.5093	348.562	1.79669	450.214	1.59804	384.725
										1.71895	486.629	1.73701	428.23	1.50974	348.607	1.79709	450.291	1.59844	384.805
										1.71945	486.714	1.73755	428.309	1.51018	348.652	1.7975	450.367	1.59885	384.885
										1.71994	486.799	1.73809	428.388	1.51062	348.697	1.7979	450.444	1.59926	384.964
										1.72044	486.885	1.73862	428.467	1.51106	348.742	1.79831	450.521	1.59966	385.044
										1.72094	486.97	1.73916	428.546	1.51151	348.787	1.79872	450.597	1.60007	385.124
										1.72144	487.055	1.7397	428.625	1.51195	348.832	1.79912	450.674	1.60048	385.203
										1.72194	487.141	1.74024	428.704	1.51239	348.877	1.79953	450.75	1.60089	385.283
										1.72243	487.226	1.74078	428.783	1.51283	348.921	1.79994	450.827	1.60129	385.363
										1.72293	487.311	1.74132	428.862	1.51328	348.966	1.80034	450.904	1.6017	385.442
										1.72343	487.397	1.74186	428.941	1.51372	349.011	1.80075	450.98	1.60211	385.522
										1.72393	487.482	1.74239	429.02	1.51416	349.056	1.80115	451.057	1.60251	385.602
										1.72443	487.567	1.74293	429.098	1.5146	349.101	1.80156	451.134	1.60292	385.682
										1.72492	487.653	1.74347	429.177	1.51505	349.146	1.80197	451.21	1.60333	385.761
										1.72542	487.738	1.74401	429.256	1.51549	349.191	1.80237	451.287	1.60373	385.841
										1.72592	487.823	1.74455	429.335	1.51593	349.236	1.80278	451.364	1.60414	385.921
										1.72642	487.909	1.74509	429.414	1.51637	349.281	1.80319	451.44	1.60455	386
										1.72691	487.994	1.74563	429.493	1.51682	349.326	1.80359	451.517	1.60495	386.08
										1.72741	488.079	1.74616	429.572	1.51726	349.371	1.804	451.593	1.60536	386.16
										1.72791	488.165	1.7467	429.651	1.5177	349.416	1.8044	451.67	1.60577	386.24
										1.72841	488.25	1.74724	429.73	1.51814	349.461	1.80481	451.747	1.60617	386.319
										1.72891	488.335	1.74778	429.809	1.51858	349.506	1.80522	451.823	1.60658	386.399
										1.7294	488.421	1.74832	429.888	1.51903	349.551	1.80562	451.9	1.60699	386.479
										1.7299	488.506	1.74886	429.967	1.51947	349.596	1.80603	451.977	1.60739	386.558
										1.7304	488.591	1.7494	430.046	1.51991	349.641	1.80644	452.053	1.6078	386.638
										1.7309	488.677	1.74994	430.125	1.52035	349.686	1.80684	452.13	1.60821	386.718
										1.7314	488.762	1.75047	430.204	1.5208	349.731	1.80725	452.206	1.60861	386.798
										1.73189	488.847	1.75101	430.283	1.52124	349.776	1.80765	452.283	1.60902	386.877
										1.73239	488.933	1.75155	430.361	1.52168	349.821	1.80806	452.36	1.60943	386.957
										1.73289	489.018	1.75209	430.44	1.52212	349.866	1.80847	452.436	1.60983	387.037
										1.73339	489.103	1.75263	430.519	1.52257	349.911	1.80887	452.513	1.61024	387.116
										1.73389	489.189	1.75317	430.598	1.52301	349.955	1.80928	452.59	1.61065	387.196
										1.73438	489.274	1.75371	430.677	1.52345	350	1.80969	452.666	1.61105	387.276
										1.73488	489.359	1.75424	430.756	1.52389	350.045	1.81009	452.743	1.61146	387.356
										1.73538	489.445	1.75478	430.835	1.52433	350.09	1.8105	452.819	1.61187	387.435
										1.73588	489.53	1.75532	430.914	1.52478	350.135	1.8109	452.896	1.61227	387.515
										1.73638	489.615	1.75586	430.993	1.52522	350.18	1.81131	452.973	1.61268	387.595
										1.73687	489.701	1.7564	431.072	1.52566	350.225	1.81172	453.049	1.61309	387.674
										1.73737	489.786	1.75694	431.151	1.5261	350.27	1.81212	453.126	1.61349	387.754
										1.73787	489.871	1.75748	431.23	1.52655	350.315	1.81253	453.203	1.6139	387.834
										1.73837	489.957	1.75801	431.309	1.52699	350.36	1.81294	453.279	1.61431	387.914
										1.73887	490.042	1.75855	431.388	1.52743	350.405	1.81334	453.356	1.61471	387.993
										1.73936	490.127	1.75909	431.467	1.52787	350.45	1.81375	453.433	1.61512	388.073
										1.73986	490.213	1.75963	431.546	1.52832	350.495	1.81415	453.509	1.61553	388.153
										1.74036	490.298	1.76017	431.624	1.52876	350.54	1.81456	453.586	1.61593	388.232
										1.74086	490.383	1.76071	431.703	1.5292	350.585	1.81497	453.662	1.61634	388.312
										1.74136	490.469	1.76125	431.782	1.52964	350.63	1.81537	453.739	1.61675	388.392
										1.74185	490.554	1.76178	431.861	1.53008	350.675	1.81578	453.816	1.61715	388.472
										1.74235	490.639	1.76232	431.94	1.53053	350.72	1.81619	453.892	1.61756	388.551
										1.74285	490.725	1.76286	432.019	1.53097	350.765	1.81659	453.969	1.61797	388.631
										1.74335	490.81	1.7634	432.098	1.53141	350.81	1.817	454.046	1.61837	388.711
										1.74384	490.895	1.76394	432.177	1.53185	350.855	1.8174	454.122	1.61878	388.79
										1.74434	490.981	1.76448	432.256	1.5323	350.9	1.81781	454.199	1.61919	388.87
										1.74484	491.066	1.76502	432.335	1.53274	350.945	1.81822	454.275	1.61959	388.95
										1.74534	491.151	1.76556	432.414	1.53318	350.989	1.81862	454.352	1.62	389.029
										1.74584	491.237	1.76609	432.493	1.53362	351.034	1.81903	454.429	1.62041	389.109
										1.74633	491.322	1.76663	432.572	1.53407	351.079	1.81944	454.505	1.62081	389.189
										1.74683	491.407	1.76717	432.651	1.53451	351.124	1.81984	454.582	1.62122	389.269
										1.74733	491.493	1.76771	432.73	1.53495	351.169	1.82025	454.659	1.62163	389.348
										1.74783	491.578	1.76825	432.809	1.53539	351.214	1.82066	454.735	1.62203	389.428
										1.74833	491.663	1.76879	432.887	1.53584	351.259	1.82106	454.812	1.62244	389.508
										1.74882	491.749	1.76933	432.966	1.53628	351.304	1.82147	454.888	1.62285	389.587
										1.74932	491.834	1.76986	433.045	1.53672	351.349	1.82187	454.965	1.62325	389.667
										1.74982	491.919	1.7704	433.124	1.53716	351.394	1.82228	455.042	1.62366	389.747
										1.75032	492.005	1.77094	433.203	1.5376	351.439	1.82269	455.118	1.62407	389.827
										1.75082	492.09	1.77148	433.282	1.53805	351.484	1.82309	455.195	1.62447	389.906
										1.75131	492.175	1.77202	433.361	1.53849	351.529	1.8235	455.272	1.62488	389.986
										1.75181	492.261	1.77256	433.44	1.53893	351.574	1.82391	455.348	1.62529	390.066
										1.75231	492.346	1.7731	433.519	1.53937	351.619	1.82431	455.425	1.62569	390.145
										1.75281	492.431	1.77363	433.598	1.53982	351.664	1.82472	455.502	1.6261	390.225
										1.75331	492.517	1.77417	433.677	1.54026	351.709	1.82512	455.578	1.62651	390.305
										1.7538	492.602	1.77471	433.756	1.5407	351.754	1.82553	455.655	1.62691	390.385
										1.7543	492.687	1.77525	433.835	1.54114	351.799	1.82594	455.731	1.62732	390.464
										1.7548	492.773	1.77579	433.914	1.54159	351.844	1.82634	455.808	1.62773	390.544
										1.7553	492.858	1.77633	433.993	1.54203	351.889	1.82675	455.885	1.62813	390.624
										1.7558	492.943	1.77687	434.072	1.54247	351.934	1.82716	455.961	1.62854	390.703
										1.75629	493.029	1.7774	434.15	1.54291	351.979	1.82756	456.038	1.62895	390.783
										1.75679	493.114	1.77794	434.229	1.54335	352.023	1.82797	456.115	1.62935	390.863
										1.75729	493.199	1.77848	434.308	1.5438	352.068	1.82837	456.191	1.62976	390.943
										1.75779	493.285	1.77902	434.387	1.54424	352.113	1.82878	456.268	1.63017	391.022
										1.75829	493.37	1.77956	434.466	1.54468	352.158	1.82919	456.344	1.63057	391.102
										1.75878	493.455	1.7801	434.545	1.54512	352.203	1.82959	456.421	1.63098	391.182
										1.75928	493.541	1.78064	434.624	1.54557	352.248	1.83	456.498	1.63139	391.261
										1.75978	493.626	1.78118	434.703	1.54601	352.293	1.83041	456.574	1.63179	391.341
										1.76028	493.711	1.78171	434.782	1.54645	352.338	1.83081	456.651	1.6322	391.421
										1.76077	493.797	1.78225	434.861	1.54689	352.383	1.83122	456.728	1.63261	391.501
										1.76127	493.882	1.78279	434.94	1.54734	352.428	1.83162	456.804	1.63302	391.58
										1.76177	493.967	1.78333	435.019	1.54778	352.473	1.83203	456.881	1.63342	391.66
										1.76227	494.053	1.78387	435.098	1.54822	352.518	1.83244	456.957	1.63383	391.74
										1.76277	494.138	1.78441	435.177	1.54866	352.563	1.83284	457.034	1.63424	391.819
										1.76326	494.223	1.78495	435.256	1.5491	352.608	1.83325	457.111	1.63464	391.899
										1.76376	494.309	1.78548	435.335	1.54955	352.653	1.83366	457.187	1.63505	391.979
										1.76426	494.394	1.78602	435.413	1.54999	352.698	1.83406	457.264	1.63546	392.058
										1.76476	494.479	1.78656	435.492	1.55043	352.743	1.83447	457.341	1.63586	392.138
										1.76526	494.565	1.7871	435.571	1.55087	352.788	1.83487	457.417	1.63627	392.218
										1.76575	494.65	1.78764	435.65	1.55132	352.833	1.83528	457.494	1.63668	392.298
										1.76625	494.735	1.78818	435.729	1.55176	352.878	1.83569	457.571	1.63708	392.377
										1.76675	494.821	1.78872	435.808	1.5522	352.923	1.83609	457.647	1.63749	392.457
										1.76725	494.906	1.78925	435.887	1.55264	352.968	1.8365	457.724	1.6379	392.537
										1.76775	494.991	1.78979	435.966	1.55309	353.013	1.83691	457.8	1.6383	392.616
										1.76824	495.077	1.79033	436.045	1.55353	353.057	1.83731	457.877	1.63871	392.696
										1.76874	495.162	1.79087	436.124	1.55397	353.102	1.83772	457.954	1.63912	392.776
										1.76924	495.247	1.79141	436.203	1.55441	353.147	1.83812	458.03	1.63952	392.856
										1.76974	495.333	1.79195	436.282	1.55486	353.192	1.83853	458.107	1.63993	392.935
										1.77024	495.418	1.79249	436.361	1.5553	353.237	1.83894	458.184	1.64034	393.015
										1.77073	495.503	1.79302	436.44	1.55574	353.282	1.83934	458.26	1.64074	393.095
										1.77123	495.589	1.79356	436.519	1.55618	353.327	1.83975	458.337	1.64115	393.174
										1.77173	495.674	1.7941	436.598	1.55662	353.372	1.84016	458.413	1.64156	393.254
										1.77223	495.759	1.79464	436.676	1.55707	353.417	1.84056	458.49	1.64196	393.334
										1.77273	495.845	1.79518	436.755	1.55751	353.462	1.84097	458.567	1.64237	393.414
										1.77322	495.93	1.79572	436.834	1.55795	353.507	1.84137	458.643	1.64278	393.493
										1.77372	496.015	1.79626	436.913	1.55839	353.552	1.84178	458.72	1.64318	393.573
										1.77422	496.101	1.79679	436.992	1.55884	353.597	1.84219	458.797	1.64359	393.653
										1.77472	496.186	1.79733	437.071	1.55928	353.642	1.84259	458.873	1.644	393.732
										1.77522	496.271	1.79787	437.15	1.55972	353.687	1.843	458.95	1.6444	393.812
										1.77571	496.357	1.79841	437.229	1.56016	353.732	1.84341	459.026	1.64481	393.892
										1.77621	496.442	1.79895	437.308	1.56061	353.777	1.84381	459.103	1.64522	393.972
										1.77671	496.527	1.79949	437.387	1.56105	353.822	1.84422	459.18	1.64562	394.051
										1.77721	496.613	1.80003	437.466	1.56149	353.867	1.84463	459.256	1.64603	394.131
										1.7777	496.698	1.80057	437.545	1.56193	353.912	1.84503	459.333	1.64644	394.211
										1.7782	496.783	1.8011	437.624	1.56237	353.957	1.84544	459.41	1.64684	394.29
										1.7787	496.869	1.80164	437.703	1.56282	354.002	1.84584	459.486	1.64725	394.37
										1.7792	496.954	1.80218	437.782	1.56326	354.047	1.84625	459.563	1.64766	394.45
										1.7797	497.039	1.80272	437.861	1.5637	354.091	1.84666	459.64	1.64806	394.53
										1.78019	497.125	1.80326	437.94	1.56414	354.136	1.84706	459.716	1.64847	394.609
										1.78069	497.21	1.8038	438.018	1.56459	354.181	1.84747	459.793	1.64888	394.689
										1.78119	497.295	1.80434	438.097	1.56503	354.226	1.84788	459.869	1.64928	394.769
										1.78169	497.381	1.80487	438.176	1.56547	354.271	1.84828	459.946	1.64969	394.848
										1.78219	497.466	1.80541	438.255	1.56591	354.316	1.84869	460.023	1.6501	394.928
										1.78268	497.551	1.80595	438.334	1.56636	354.361	1.84909	460.099	1.6505	395.008
										1.78318	497.637	1.80649	438.413	1.5668	354.406	1.8495	460.176	1.65091	395.088
										1.78368	497.722	1.80703	438.492	1.56724	354.451	1.84991	460.253	1.65132	395.167
										1.78418	497.807	1.80757	438.571	1.56768	354.496	1.85031	460.329	1.65172	395.247
										1.78468	497.893	1.80811	438.65	1.56812	354.541	1.85072	460.406	1.65213	395.327
										1.78517	497.978	1.80864	438.729	1.56857	354.586	1.85113	460.482	1.65254	395.406
										1.78567	498.063	1.80918	438.808	1.56901	354.631	1.85153	460.559	1.65294	395.486
										1.78617	498.149	1.80972	438.887	1.56945	354.676	1.85194	460.636	1.65335	395.566
										1.78667	498.234	1.81026	438.966	1.56989	354.721	1.85234	460.712	1.65376	395.645
										1.78717	498.319	1.8108	439.045	1.57034	354.766	1.85275	460.789	1.65416	395.725
										1.78766	498.405	1.81134	439.124	1.57078	354.811	1.85316	460.866	1.65457	395.805
										1.78816	498.49	1.81188	439.203	1.57122	354.856	1.85356	460.942	1.65498	395.885
										1.78866	498.575	1.81241	439.281	1.57166	354.901	1.85397	461.019	1.65538	395.964
										1.78916	498.661	1.81295	439.36	1.57211	354.946	1.85438	461.096	1.65579	396.044
										1.78966	498.746	1.81349	439.439	1.57255	354.991	1.85478	461.172	1.6562	396.124
										1.79015	498.831	1.81403	439.518	1.57299	355.036	1.85519	461.249	1.6566	396.203
										1.79065	498.917	1.81457	439.597	1.57343	355.081	1.85559	461.325	1.65701	396.283
										1.79115	499.002	1.81511	439.676	1.57388	355.125	1.856	461.402	1.65742	396.363
										1.79165	499.087	1.81565	439.755	1.57432	355.17	1.85641	461.479	1.65782	396.443
										1.79215	499.173	1.81619	439.834	1.57476	355.215	1.85681	461.555	1.65823	396.522
										1.79264	499.258	1.81672	439.913	1.5752	355.26	1.85722	461.632	1.65864	396.602
										1.79314	499.343	1.81726	439.992	1.57564	355.305	1.85763	461.709	1.65904	396.682
										1.79364	499.429	1.8178	440.071	1.57609	355.35	1.85803	461.785	1.65945	396.761
										1.79414	499.514	1.81834	440.15	1.57653	355.395	1.85844	461.862	1.65986	396.841
										1.79463	499.599	1.81888	440.229	1.57697	355.44	1.85884	461.938	1.66026	396.921
										1.79513	499.685	1.81942	440.308	1.57741	355.485	1.85925	462.015	1.66067	397.001
										1.79563	499.77	1.81996	440.387	1.57786	355.53	1.85966	462.092	1.66108	397.08
										1.79613	499.855	1.82049	440.466	1.5783	355.575	1.86006	462.168	1.66148	397.16
										1.79663	499.941	1.82103	440.544	1.57874	355.62	1.86047	462.245	1.66189	397.24
										1.79712	500.026	1.82157	440.623	1.57918	355.665	1.86088	462.322	1.6623	397.319
										1.79762	500.111	1.82211	440.702	1.57963	355.71	1.86128	462.398	1.6627	397.399
										1.79812	500.197	1.82265	440.781	1.58007	355.755	1.86169	462.475	1.66311	397.479
										1.79862	500.282	1.82319	440.86	1.58051	355.8	1.86209	462.551	1.66352	397.559
										1.79912	500.367	1.82373	440.939	1.58095	355.845	1.8625	462.628	1.66392	397.638
										1.79961	500.453	1.82426	441.018	1.58139	355.89	1.86291	462.705	1.66433	397.718
										1.80011	500.538	1.8248	441.097	1.58184	355.935	1.86331	462.781	1.66474	397.798
										1.80061	500.623	1.82534	441.176	1.58228	355.98	1.86372	462.858	1.66515	397.877
										1.80111	500.709	1.82588	441.255	1.58272	356.025	1.86413	462.935	1.66555	397.957
										1.80161	500.794	1.82642	441.334	1.58316	356.07	1.86453	463.011	1.66596	398.037
										1.8021	500.879	1.82696	441.413	1.58361	356.115	1.86494	463.088	1.66637	398.117
										1.8026	500.965	1.8275	441.492	1.58405	356.159	1.86534	463.164	1.66677	398.196
										1.8031	501.05	1.82803	441.571	1.58449	356.204	1.86575	463.241	1.66718	398.276
										1.8036	501.135	1.82857	441.65	1.58493	356.249	1.86616	463.318	1.66759	398.356
										1.8041	501.221	1.82911	441.729	1.58538	356.294	1.86656	463.394	1.66799	398.435
										1.80459	501.306	1.82965	441.807	1.58582	356.339	1.86697	463.471	1.6684	398.515
										1.80509	501.391	1.83019	441.886	1.58626	356.384	1.86738	463.548	1.66881	398.595
										1.80559	501.477	1.83073	441.965	1.5867	356.429	1.86778	463.624	1.66921	398.675
										1.80609	501.562	1.83127	442.044	1.58714	356.474	1.86819	463.701	1.66962	398.754
										1.80659	501.647	1.8318	442.123	1.58759	356.519	1.8686	463.778	1.67003	398.834
										1.80708	501.733	1.83234	442.202	1.58803	356.564	1.869	463.854	1.67043	398.914
										1.80758	501.818	1.83288	442.281	1.58847	356.609	1.86941	463.931	1.67084	398.993
										1.80808	501.903	1.83342	442.36	1.58891	356.654	1.86981	464.007	1.67125	399.073
										1.80858	501.989	1.83396	442.439	1.58936	356.699	1.87022	464.084	1.67165	399.153
										1.80908	502.074	1.8345	442.518	1.5898	356.744	1.87063	464.161	1.67206	399.232
										1.80957	502.159	1.83504	442.597	1.59024	356.789	1.87103	464.237	1.67247	399.312
										1.81007	502.245	1.83558	442.676	1.59068	356.834	1.87144	464.314	1.67287	399.392
										1.81057	502.33	1.83611	442.755	1.59113	356.879	1.87185	464.391	1.67328	399.472
										1.81107	502.415	1.83665	442.834	1.59157	356.924	1.87225	464.467	1.67369	399.551
										1.81156	502.501	1.83719	442.913	1.59201	356.969	1.87266	464.544	1.67409	399.631
										1.81206	502.586	1.83773	442.992	1.59245	357.014	1.87306	464.62	1.6745	399.711
										1.81256	502.671	1.83827	443.07	1.5929	357.059	1.87347	464.697	1.67491	399.79
										1.81306	502.757	1.83881	443.149	1.59334	357.104	1.87388	464.774	1.67531	399.87
										1.81356	502.842	1.83935	443.228	1.59378	357.149	1.87428	464.85	1.67572	399.95
										1.81405	502.927	1.83988	443.307	1.59422	357.193	1.87469	464.927	1.67613	400.03
										1.81455	503.013	1.84042	443.386	1.59466	357.238	1.8751	465.004	1.67653	400.109
										1.81505	503.098	1.84096	443.465	1.59511	357.283	1.8755	465.08	1.67694	400.189
										1.81555	503.183	1.8415	443.544	1.59555	357.328	1.87591	465.157	1.67735	400.269
										1.81605	503.269	1.84204	443.623	1.59599	357.373	1.87631	465.233	1.67775	400.348
										1.81654	503.354	1.84258	443.702	1.59643	357.418	1.87672	465.31	1.67816	400.428
										1.81704	503.439	1.84312	443.781	1.59688	357.463	1.87713	465.387	1.67857	400.508
										1.81754	503.525	1.84365	443.86	1.59732	357.508	1.87753	465.463	1.67897	400.588
										1.81804	503.61	1.84419	443.939	1.59776	357.553	1.87794	465.54	1.67938	400.667
										1.81854	503.695	1.84473	444.018	1.5982	357.598	1.87835	465.617	1.67979	400.747
										1.81903	503.781	1.84527	444.097	1.59865	357.643	1.87875	465.693	1.68019	400.827
										1.81953	503.866	1.84581	444.176	1.59909	357.688	1.87916	465.77	1.6806	400.906
										1.82003	503.951	1.84635	444.255	1.59953	357.733	1.87956	465.847	1.68101	400.986
										1.82053	504.037	1.84689	444.333	1.59997	357.778	1.87997	465.923	1.68141	401.066
										1.82103	504.122	1.84742	444.412	1.60041	357.823	1.88038	466	1.68182	401.146
										1.82152	504.207	1.84796	444.491	1.60086	357.868	1.88078	466.076	1.68223	401.225
										1.82202	504.293	1.8485	444.57	1.6013	357.913	1.88119	466.153	1.68263	401.305
										1.82252	504.378	1.84904	444.649	1.60174	357.958	1.8816	466.23	1.68304	401.385
										1.82302	504.463	1.84958	444.728	1.60218	358.003	1.882	466.306	1.68345	401.464
										1.82352	504.549	1.85012	444.807	1.60263	358.048	1.88241	466.383	1.68385	401.544
										1.82401	504.634	1.85066	444.886	1.60307	358.093	1.88281	466.46	1.68426	401.624
										1.82451	504.719	1.8512	444.965	1.60351	358.138	1.88322	466.536	1.68467	401.704
										1.82501	504.805	1.85173	445.044	1.60395	358.183	1.88363	466.613	1.68507	401.783
										1.82551	504.89	1.85227	445.123	1.6044	358.227	1.88403	466.689	1.68548	401.863
										1.82601	504.975	1.85281	445.202	1.60484	358.272	1.88444	466.766	1.68589	401.943
										1.8265	505.061	1.85335	445.281	1.60528	358.317	1.88485	466.843	1.68629	402.022
										1.827	505.146	1.85389	445.36	1.60572	358.362	1.88525	466.919	1.6867	402.102
										1.8275	505.231	1.85443	445.439	1.60616	358.407	1.88566	466.996	1.68711	402.182
										1.828	505.317	1.85497	445.518	1.60661	358.452	1.88606	467.073	1.68751	402.262
										1.82849	505.402	1.8555	445.596	1.60705	358.497	1.88647	467.149	1.68792	402.341
										1.82899	505.487	1.85604	445.675	1.60749	358.542	1.88688	467.226	1.68833	402.421
										1.82949	505.573	1.85658	445.754	1.60793	358.587	1.88728	467.303	1.68873	402.501
										1.82999	505.658	1.85712	445.833	1.60838	358.632	1.88769	467.379	1.68914	402.58
										1.83049	505.743	1.85766	445.912	1.60882	358.677	1.8881	467.456	1.68955	402.66
										1.83098	505.829	1.8582	445.991	1.60926	358.722	1.8885	467.532	1.68995	402.74
										1.83148	505.914	1.85874	446.07	1.6097	358.767	1.88891	467.609	1.69036	402.819
										1.83198	505.999	1.85927	446.149	1.61015	358.812	1.88931	467.686	1.69077	402.899
										1.83248	506.085	1.85981	446.228	1.61059	358.857	1.88972	467.762	1.69117	402.979
										1.83298	506.17	1.86035	446.307	1.61103	358.902	1.89013	467.839	1.69158	403.059
										1.83347	506.255	1.86089	446.386	1.61147	358.947	1.89053	467.916	1.69199	403.138
										1.83397	506.341	1.86143	446.465	1.61191	358.992	1.89094	467.992	1.69239	403.218
										1.83447	506.426	1.86197	446.544	1.61236	359.037	1.89135	468.069	1.6928	403.298
										1.83497	506.511	1.86251	446.623	1.6128	359.082	1.89175	468.145	1.69321	403.377
										1.83547	506.597	1.86304	446.702	1.61324	359.127	1.89216	468.222	1.69361	403.457
										1.83596	506.682	1.86358	446.781	1.61368	359.172	1.89256	468.299	1.69402	403.537
										1.83646	506.767	1.86412	446.859	1.61413	359.217	1.89297	468.375	1.69443	403.617
										1.83696	506.853	1.86466	446.938	1.61457	359.261	1.89338	468.452	1.69483	403.696
										1.83746	506.938	1.8652	447.017	1.61501	359.306	1.89378	468.529	1.69524	403.776
										1.83796	507.023	1.86574	447.096	1.61545	359.351	1.89419	468.605	1.69565	403.856
										1.83845	507.109	1.86628	447.175	1.6159	359.396	1.8946	468.682	1.69605	403.935
										1.83895	507.194	1.86682	447.254	1.61634	359.441	1.895	468.758	1.69646	404.015
										1.83945	507.279	1.86735	447.333	1.61678	359.486	1.89541	468.835	1.69687	404.095
										1.83995	507.365	1.86789	447.412	1.61722	359.531	1.89582	468.912	1.69728	404.175
										1.84045	507.45	1.86843	447.491	1.61767	359.576	1.89622	468.988	1.69768	404.254
										1.84094	507.535	1.86897	447.57	1.61811	359.621	1.89663	469.065	1.69809	404.334
										1.84144	507.621	1.86951	447.649	1.61855	359.666	1.89703	469.142	1.6985	404.414
										1.84194	507.706	1.87005	447.728	1.61899	359.711	1.89744	469.218	1.6989	404.493
										1.84244	507.791	1.87059	447.807	1.61943	359.756	1.89785	469.295	1.69931	404.573
										1.84294	507.877	1.87112	447.886	1.61988	359.801	1.89825	469.372	1.69972	404.653
										1.84343	507.962	1.87166	447.965	1.62032	359.846	1.89866	469.448	1.70012	404.733
										1.84393	508.047	1.8722	448.044	1.62076	359.891	1.89907	469.525	1.70053	404.812
										1.84443	508.133	1.87274	448.122	1.6212	359.936	1.89947	469.601	1.70094	404.892
										1.84493	508.218	1.87328	448.201	1.62165	359.981	1.89988	469.678	1.70134	404.972
										1.84542	508.303	1.87382	448.28	1.62209	360.026	1.90028	469.755	1.70175	405.051
										1.84592	508.389	1.87436	448.359	1.62253	360.071	1.90069	469.831	1.70216	405.131
										1.84642	508.474	1.87489	448.438	1.62297	360.116	1.9011	469.908	1.70256	405.211
										1.84692	508.559	1.87543	448.517	1.62342	360.161	1.9015	469.985	1.70297	405.291
										1.84742	508.645	1.87597	448.596	1.62386	360.206	1.90191	470.061	1.70338	405.37
										1.84791	508.73	1.87651	448.675	1.6243	360.251	1.90232	470.138	1.70378	405.45
										1.84841	508.815	1.87705	448.754	1.62474	360.295	1.90272	470.214	1.70419	405.53
										1.84891	508.901	1.87759	448.833	1.62518	360.34	1.90313	470.291	1.7046	405.609
										1.84941	508.986	1.87813	448.912	1.62563	360.385	1.90353	470.368	1.705	405.689
										1.84991	509.071	1.87866	448.991	1.62607	360.43	1.90394	470.444	1.70541	405.769
										1.8504	509.157	1.8792	449.07	1.62651	360.475	1.90435	470.521	1.70582	405.848
										1.8509	509.242	1.87974	449.149	1.62695	360.52	1.90475	470.598	1.70622	405.928
										1.8514	509.327	1.88028	449.228	1.6274	360.565	1.90516	470.674	1.70663	406.008
										1.8519	509.413	1.88082	449.307	1.62784	360.61	1.90557	470.751	1.70704	406.088
										1.8524	509.498	1.88136	449.385	1.62828	360.655	1.90597	470.827	1.70744	406.167
										1.85289	509.583	1.8819	449.464	1.62872	360.7	1.90638	470.904	1.70785	406.247
										1.85339	509.669	1.88243	449.543	1.62917	360.745	1.90678	470.981	1.70826	406.327
										1.85389	509.754	1.88297	449.622	1.62961	360.79	1.90719	471.057	1.70866	406.406
										1.85439	509.839	1.88351	449.701	1.63005	360.835	1.9076	471.134	1.70907	406.486
										1.85489	509.925	1.88405	449.78	1.63049	360.88	1.908	471.211	1.70948	406.566
										1.85538	510.01	1.88459	449.859	1.63093	360.925	1.90841	471.287	1.70988	406.646
										1.85588	510.095	1.88513	449.938	1.63138	360.97	1.90882	471.364	1.71029	406.725
										1.85638	510.181	1.88567	450.017	1.63182	361.015	1.90922	471.441	1.7107	406.805
										1.85688	510.266	1.88621	450.096	1.63226	361.06	1.90963	471.517	1.7111	406.885
										1.85738	510.351	1.88674	450.175	1.6327	361.105	1.91003	471.594	1.71151	406.964
										1.85787	510.437	1.88728	450.254	1.63315	361.15	1.91044	471.67	1.71192	407.044
										1.85837	510.522	1.88782	450.333	1.63359	361.195	1.91085	471.747	1.71232	407.124
										1.85887	510.607	1.88836	450.412	1.63403	361.24	1.91125	471.824	1.71273	407.204
										1.85937	510.693	1.8889	450.491	1.63447	361.285	1.91166	471.9	1.71314	407.283
										1.85987	510.778	1.88944	450.57	1.63492	361.329	1.91207	471.977	1.71354	407.363
										1.86036	510.863	1.88998	450.649	1.63536	361.374	1.91247	472.054	1.71395	407.443
										1.86086	510.949	1.89051	450.727	1.6358	361.419	1.91288	472.13	1.71436	407.522
										1.86136	511.034	1.89105	450.806	1.63624	361.464	1.91328	472.207	1.71476	407.602
										1.86186	511.12	1.89159	450.885	1.63669	361.509	1.91369	472.283	1.71517	407.682
										1.86235	511.205	1.89213	450.964	1.63713	361.554	1.9141	472.36	1.71558	407.762
										1.86285	511.29	1.89267	451.043	1.63757	361.599	1.9145	472.437	1.71598	407.841
										1.86335	511.375	1.89321	451.122	1.63801	361.644	1.91491	472.513	1.71639	407.921
										1.86385	511.461	1.89375	451.201	1.63845	361.689	1.91532	472.59	1.7168	408.001
										1.86435	511.546	1.89428	451.28	1.6389	361.734	1.91572	472.667	1.7172	408.08
										1.86484	511.632	1.89482	451.359	1.63934	361.779	1.91613	472.743	1.71761	408.16
										1.86534	511.717	1.89536	451.438	1.63978	361.824	1.91653	472.82	1.71802	408.24
										1.86584	511.802	1.8959	451.517	1.64022	361.869	1.91694	472.896	1.71842	408.32
										1.86634	511.888	1.89644	451.596	1.64067	361.914	1.91735	472.973	1.71883	408.399
										1.86684	511.973	1.89698	451.675	1.64111	361.959	1.91775	473.05	1.71924	408.479
										1.86733	512.058	1.89752	451.754	1.64155	362.004	1.91816	473.126	1.71964	408.559
										1.86783	512.144	1.89805	451.833	1.64199	362.049	1.91857	473.203	1.72005	408.638
										1.86833	512.229	1.89859	451.912	1.64244	362.094	1.91897	473.28	1.72046	408.718
										1.86883	512.314	1.89913	451.99	1.64288	362.139	1.91938	473.356	1.72086	408.798
										1.86933	512.4	1.89967	452.069	1.64332	362.184	1.91979	473.433	1.72127	408.878
										1.86982	512.485	1.90021	452.148	1.64376	362.229	1.92019	473.51	1.72168	408.957
										1.87032	512.57	1.90075	452.227	1.6442	362.274	1.9206	473.586	1.72208	409.037
										1.87082	512.656	1.90129	452.306	1.64465	362.319	1.921	473.663	1.72249	409.117
										1.87132	512.741	1.90183	452.385	1.64509	362.363	1.92141	473.739	1.7229	409.196
										1.87182	512.826	1.90236	452.464	1.64553	362.408	1.92182	473.816	1.7233	409.276
										1.87231	512.912	1.9029	452.543	1.64597	362.453	1.92222	473.893	1.72371	409.356
										1.87281	512.997	1.90344	452.622	1.64642	362.498	1.92263	473.969	1.72412	409.435
										1.87331	513.082	1.90398	452.701	1.64686	362.543	1.92304	474.046	1.72452	409.515
										1.87381	513.168	1.90452	452.78	1.6473	362.588	1.92344	474.123	1.72493	409.595
										1.87431	513.253	1.90506	452.859	1.64774	362.633	1.92385	474.199	1.72534	409.675
										1.8748	513.338	1.9056	452.938	1.64819	362.678	1.92425	474.276	1.72574	409.754
										1.8753	513.424	1.90613	453.017	1.64863	362.723	1.92466	474.352	1.72615	409.834
										1.8758	513.509	1.90667	453.096	1.64907	362.768	1.92507	474.429	1.72656	409.914
										1.8763	513.594	1.90721	453.175	1.64951	362.813	1.92547	474.506	1.72696	409.993
										1.8768	513.68	1.90775	453.253	1.64995	362.858	1.92588	474.582	1.72737	410.073
										1.87729	513.765	1.90829	453.332	1.6504	362.903	1.92629	474.659	1.72778	410.153
										1.87779	513.85	1.90883	453.411	1.65084	362.948	1.92669	474.736	1.72818	410.233
										1.87829	513.936	1.90937	453.49	1.65128	362.993	1.9271	474.812	1.72859	410.312
										1.87879	514.021	1.9099	453.569	1.65172	363.038	1.9275	474.889	1.729	410.392
										1.87928	514.106	1.91044	453.648	1.65217	363.083	1.92791	474.965	1.72941	410.472
										1.87978	514.192	1.91098	453.727	1.65261	363.128	1.92832	475.042	1.72981	410.551
										1.88028	514.277	1.91152	453.806	1.65305	363.173	1.92872	475.119	1.73022	410.631
										1.88078	514.362	1.91206	453.885	1.65349	363.218	1.92913	475.195	1.73063	410.711
										1.88128	514.448	1.9126	453.964	1.65394	363.263	1.92954	475.272	1.73103	410.791
										1.88177	514.533	1.91314	454.043	1.65438	363.308	1.92994	475.349	1.73144	410.87
										1.88227	514.618	1.91367	454.122	1.65482	363.353	1.93035	475.425	1.73185	410.95
										1.88277	514.704	1.91421	454.201	1.65526	363.397	1.93075	475.502	1.73225	411.03
										1.88327	514.789	1.91475	454.28	1.65571	363.442	1.93116	475.579	1.73266	411.109
										1.88377	514.874	1.91529	454.359	1.65615	363.487	1.93157	475.655	1.73307	411.189
										1.88426	514.96	1.91583	454.438	1.65659	363.532	1.93197	475.732	1.73347	411.269
										1.88476	515.045	1.91637	454.516	1.65703	363.577	1.93238	475.808	1.73388	411.349
										1.88526	515.13	1.91691	454.595	1.65747	363.622	1.93279	475.885	1.73429	411.428
										1.88576	515.216	1.91744	454.674	1.65792	363.667	1.93319	475.962	1.73469	411.508
										1.88626	515.301	1.91798	454.753	1.65836	363.712	1.9336	476.038	1.7351	411.588
										1.88675	515.386	1.91852	454.832	1.6588	363.757	1.934	476.115	1.73551	411.667
										1.88725	515.472	1.91906	454.911	1.65924	363.802	1.93441	476.192	1.73591	411.747
										1.88775	515.557	1.9196	454.99	1.65969	363.847	1.93482	476.268	1.73632	411.827
										1.88825	515.642	1.92014	455.069	1.66013	363.892	1.93522	476.345	1.73673	411.907
										1.88875	515.728	1.92068	455.148	1.66057	363.937	1.93563	476.421	1.73713	411.986
										1.88924	515.813	1.92122	455.227	1.66101	363.982	1.93604	476.498	1.73754	412.066
										1.88974	515.898	1.92175	455.306	1.66146	364.027	1.93644	476.575	1.73795	412.146
										1.89024	515.984	1.92229	455.385	1.6619	364.072	1.93685	476.651	1.73835	412.225
										1.89074	516.069	1.92283	455.464	1.66234	364.117	1.93725	476.728	1.73876	412.305
										1.89124	516.154	1.92337	455.543	1.66278	364.162	1.93766	476.805	1.73917	412.385
										1.89173	516.24	1.92391	455.622	1.66322	364.207	1.93807	476.881	1.73957	412.464
										1.89223	516.325	1.92445	455.701	1.66367	364.252	1.93847	476.958	1.73998	412.544
										1.89273	516.41	1.92499	455.779	1.66411	364.297	1.93888	477.034	1.74039	412.624
										1.89323	516.496	1.92552	455.858	1.66455	364.342	1.93929	477.111	1.74079	412.704
										1.89373	516.581	1.92606	455.937	1.66499	364.387	1.93969	477.188	1.7412	412.783
										1.89422	516.666	1.9266	456.016	1.66544	364.432	1.9401	477.264	1.74161	412.863
										1.89472	516.752	1.92714	456.095	1.66588	364.476	1.9405	477.341	1.74201	412.943
										1.89522	516.837	1.92768	456.174	1.66632	364.521	1.94091	477.418	1.74242	413.022
										1.89572	516.922	1.92822	456.253	1.66676	364.566	1.94132	477.494	1.74283	413.102
										1.89621	517.008	1.92876	456.332	1.66721	364.611	1.94172	477.571	1.74323	413.182
										1.89671	517.093	1.92929	456.411	1.66765	364.656	1.94213	477.648	1.74364	413.262
										1.89721	517.178	1.92983	456.49	1.66809	364.701	1.94254	477.724	1.74405	413.341
										1.89771	517.264	1.93037	456.569	1.66853	364.746	1.94294	477.801	1.74445	413.421
										1.89821	517.349	1.93091	456.648	1.66897	364.791	1.94335	477.877	1.74486	413.501
										1.8987	517.434	1.93145	456.727	1.66942	364.836	1.94375	477.954	1.74527	413.58
										1.8992	517.52	1.93199	456.806	1.66986	364.881	1.94416	478.031	1.74567	413.66
										1.8997	517.605	1.93253	456.885	1.6703	364.926	1.94457	478.107	1.74608	413.74
										1.9002	517.69	1.93306	456.964	1.67074	364.971	1.94497	478.184	1.74649	413.82
										1.9007	517.776	1.9336	457.042	1.67119	365.016	1.94538	478.261	1.74689	413.899
										1.90119	517.861	1.93414	457.121	1.67163	365.061	1.94579	478.337	1.7473	413.979
										1.90169	517.946	1.93468	457.2	1.67207	365.106	1.94619	478.414	1.74771	414.059
										1.90219	518.032	1.93522	457.279	1.67251	365.151	1.9466	478.49	1.74811	414.138
										1.90269	518.117	1.93576	457.358	1.67296	365.196	1.94701	478.567	1.74852	414.218
										1.90319	518.202	1.9363	457.437	1.6734	365.241	1.94741	478.644	1.74893	414.298
										1.90368	518.288	1.93684	457.516	1.67384	365.286	1.94782	478.72	1.74933	414.378
										1.90418	518.373	1.93737	457.595	1.67428	365.331	1.94822	478.797	1.74974	414.457
										1.90468	518.458	1.93791	457.674	1.67473	365.376	1.94863	478.874	1.75015	414.537
										1.90518	518.544	1.93845	457.753	1.67517	365.421	1.94904	478.95	1.75055	414.617
										1.90568	518.629	1.93899	457.832	1.67561	365.466	1.94944	479.027	1.75096	414.696
										1.90617	518.714	1.93953	457.911	1.67605	365.51	1.94985	479.103	1.75137	414.776
										1.90667	518.8	1.94007	457.99	1.67649	365.555	1.95026	479.18	1.75177	414.856
										1.90717	518.885	1.94061	458.069	1.67694	365.6	1.95066	479.257	1.75218	414.936
										1.90767	518.97	1.94114	458.148	1.67738	365.645	1.95107	479.333	1.75259	415.015
										1.90817	519.056	1.94168	458.227	1.67782	365.69	1.95147	479.41	1.75299	415.095
										1.90866	519.141	1.94222	458.305	1.67826	365.735	1.95188	479.487	1.7534	415.175
										1.90916	519.226	1.94276	458.384	1.67871	365.78	1.95229	479.563	1.75381	415.254
										1.90966	519.312	1.9433	458.463	1.67915	365.825	1.95269	479.64	1.75421	415.334
										1.91016	519.397	1.94384	458.542	1.67959	365.87	1.9531	479.717	1.75462	415.414
										1.91066	519.482	1.94438	458.621	1.68003	365.915	1.95351	479.793	1.75503	415.494
										1.91115	519.568	1.94491	458.7	1.68048	365.96	1.95391	479.87	1.75543	415.573
										1.91165	519.653	1.94545	458.779	1.68092	366.005	1.95432	479.946	1.75584	415.653
										1.91215	519.738	1.94599	458.858	1.68136	366.05	1.95472	480.023	1.75625	415.733
										1.91265	519.824	1.94653	458.937	1.6818	366.095	1.95513	480.1	1.75665	415.812
										1.91314	519.909	1.94707	459.016	1.68224	366.14	1.95554	480.176	1.75706	415.892
										1.91364	519.994	1.94761	459.095	1.68269	366.185	1.95594	480.253	1.75747	415.972
										1.91414	520.08	1.94815	459.174	1.68313	366.23	1.95635	480.33	1.75787	416.051
										1.91464	520.165	1.94868	459.253	1.68357	366.275	1.95676	480.406	1.75828	416.131
										1.91514	520.25	1.94922	459.332	1.68401	366.32	1.95716	480.483	1.75869	416.211
										1.91563	520.336	1.94976	459.411	1.68446	366.365	1.95757	480.559	1.75909	416.291
										1.91613	520.421	1.9503	459.49	1.6849	366.41	1.95797	480.636	1.7595	416.37
										1.91663	520.506	1.95084	459.568	1.68534	366.455	1.95838	480.713	1.75991	416.45
										1.91713	520.592	1.95138	459.647	1.68578	366.5	1.95879	480.789	1.76031	416.53
										1.91763	520.677	1.95192	459.726	1.68623	366.544	1.95919	480.866	1.76072	416.609
										1.91812	520.762	1.95246	459.805	1.68667	366.589	1.9596	480.943	1.76113	416.689
										1.91862	520.848	1.95299	459.884	1.68711	366.634	1.96001	481.019	1.76154	416.769
										1.91912	520.933	1.95353	459.963	1.68755	366.679	1.96041	481.096	1.76194	416.849
										1.91962	521.018	1.95407	460.042	1.68799	366.724	1.96082	481.173	1.76235	416.928
										1.92012	521.104	1.95461	460.121	1.68844	366.769	1.96122	481.249	1.76276	417.008
										1.92061	521.189	1.95515	460.2	1.68888	366.814	1.96163	481.326	1.76316	417.088
										1.92111	521.274	1.95569	460.279	1.68932	366.859	1.96204	481.402	1.76357	417.167
										1.92161	521.36	1.95623	460.358	1.68976	366.904	1.96244	481.479	1.76398	417.247
										1.92211	521.445	1.95676	460.437	1.69021	366.949	1.96285	481.556	1.76438	417.327
										1.92261	521.53	1.9573	460.516	1.69065	366.994	1.96326	481.632	1.76479	417.407
										1.9231	521.616	1.95784	460.595	1.69109	367.039	1.96366	481.709	1.7652	417.486
										1.9236	521.701	1.95838	460.674	1.69153	367.084	1.96407	481.786	1.7656	417.566
										1.9241	521.786	1.95892	460.753	1.69198	367.129	1.96447	481.862	1.76601	417.646
										1.9246	521.872	1.95946	460.831	1.69242	367.174	1.96488	481.939	1.76642	417.725
										1.9251	521.957	1.96	460.91	1.69286	367.219	1.96529	482.015	1.76682	417.805
										1.92559	522.042	1.96053	460.989	1.6933	367.264	1.96569	482.092	1.76723	417.885
										1.92609	522.128	1.96107	461.068	1.69375	367.309	1.9661	482.169	1.76764	417.965
										1.92659	522.213	1.96161	461.147	1.69419	367.354	1.96651	482.245	1.76804	418.044
										1.92709	522.298	1.96215	461.226	1.69463	367.399	1.96691	482.322	1.76845	418.124
										1.92759	522.384	1.96269	461.305	1.69507	367.444	1.96732	482.399	1.76886	418.204
										1.92808	522.469	1.96323	461.384	1.69551	367.489	1.96772	482.475	1.76926	418.283
										1.92858	522.554	1.96377	461.463	1.69596	367.534	1.96813	482.552	1.76967	418.363
										1.92908	522.64	1.9643	461.542	1.6964	367.578	1.96854	482.628	1.77008	418.443
										1.92958	522.725	1.96484	461.621	1.69684	367.623	1.96894	482.705	1.77048	418.523
										1.93007	522.81	1.96538	461.7	1.69728	367.668	1.96935	482.782	1.77089	418.602
										1.93057	522.896	1.96592	461.779	1.69773	367.713	1.96976	482.858	1.7713	418.682
										1.93107	522.981	1.96646	461.858	1.69817	367.758	1.97016	482.935	1.7717	418.762
										1.93157	523.066	1.967	461.937	1.69861	367.803	1.97057	483.012	1.77211	418.841
										1.93207	523.152	1.96754	462.016	1.69905	367.848	1.97098	483.088	1.77252	418.921
										1.93256	523.237	1.96807	462.094	1.6995	367.893	1.97138	483.165	1.77292	419.001
										1.93306	523.322	1.96861	462.173	1.69994	367.938	1.97179	483.242	1.77333	419.081
										1.93356	523.408	1.96915	462.252	1.70038	367.983	1.97219	483.318	1.77374	419.16
										1.93406	523.493	1.96969	462.331	1.70082	368.028	1.9726	483.395	1.77414	419.24
										1.93456	523.578	1.97023	462.41	1.70126	368.073	1.97301	483.471	1.77455	419.32
										1.93505	523.664	1.97077	462.489	1.70171	368.118	1.97341	483.548	1.77496	419.399
										1.93555	523.749	1.97131	462.568	1.70215	368.163	1.97382	483.625	1.77536	419.479
										1.93605	523.834	1.97185	462.647	1.70259	368.208	1.97423	483.701	1.77577	419.559
										1.93655	523.92	1.97238	462.726	1.70303	368.253	1.97463	483.778	1.77618	419.638
										1.93705	524.005	1.97292	462.805	1.70348	368.298	1.97504	483.855	1.77658	419.718
										1.93754	524.09	1.97346	462.884	1.70392	368.343	1.97544	483.931	1.77699	419.798
										1.93804	524.176	1.974	462.963	1.70436	368.388	1.97585	484.008	1.7774	419.878
										1.93854	524.261	1.97454	463.042	1.7048	368.433	1.97626	484.084	1.7778	419.957
										1.93904	524.346	1.97508	463.121	1.70525	368.478	1.97666	484.161	1.77821	420.037
										1.93954	524.432	1.97562	463.2	1.70569	368.523	1.97707	484.238	1.77862	420.117
										1.94003	524.517	1.97615	463.279	1.70613	368.568	1.97748	484.314	1.77902	420.196
										1.94053	524.602	1.97669	463.358	1.70657	368.612	1.97788	484.391	1.77943	420.276
										1.94103	524.688	1.97723	463.436	1.70701	368.657	1.97829	484.468	1.77984	420.356
										1.94153	524.773	1.97777	463.515	1.70746	368.702	1.97869	484.544	1.78024	420.436
										1.94203	524.858	1.97831	463.594	1.7079	368.747	1.9791	484.621	1.78065	420.515
										1.94252	524.944	1.97885	463.673	1.70834	368.792	1.97951	484.697	1.78106	420.595
										1.94302	525.029	1.97939	463.752	1.70878	368.837	1.97991	484.774	1.78146	420.675
										1.94352	525.114	1.97992	463.831	1.70923	368.882	1.98032	484.851	1.78187	420.754
										1.94402	525.2	1.98046	463.91	1.70967	368.927	1.98073	484.927	1.78228	420.834
										1.94452	525.285	1.981	463.989	1.71011	368.972	1.98113	485.004	1.78268	420.914
										1.94501	525.37	1.98154	464.068	1.71055	369.017	1.98154	485.081	1.78309	420.994
										1.94551	525.456	1.98208	464.147	1.711	369.062	1.98194	485.157	1.7835	421.073
										1.94601	525.541	1.98262	464.226	1.71144	369.107	1.98235	485.234	1.7839	421.153
										1.94651	525.626	1.98316	464.305	1.71188	369.152	1.98276	485.311	1.78431	421.233
										1.947	525.712	1.98369	464.384	1.71232	369.197	1.98316	485.387	1.78472	421.312
										1.9475	525.797	1.98423	464.463	1.71276	369.242	1.98357	485.464	1.78512	421.392
										1.948	525.882	1.98477	464.542	1.71321	369.287	1.98398	485.54	1.78553	421.472
										1.9485	525.968	1.98531	464.621	1.71365	369.332	1.98438	485.617	1.78594	421.552
										1.949	526.053	1.98585	464.699	1.71409	369.377	1.98479	485.694	1.78634	421.631
										1.94949	526.138	1.98639	464.778	1.71453	369.422	1.98519	485.77	1.78675	421.711
										1.94999	526.224	1.98693	464.857	1.71498	369.467	1.9856	485.847	1.78716	421.791
										1.95049	526.309	1.98747	464.936	1.71542	369.512	1.98601	485.924	1.78756	421.87
										1.95099	526.394	1.988	465.015	1.71586	369.557	1.98641	486	1.78797	421.95
										1.95149	526.48	1.98854	465.094	1.7163	369.602	1.98682	486.077	1.78838	422.03
										1.95198	526.565	1.98908	465.173	1.71675	369.646	1.98723	486.153	1.78878	422.11
										1.95248	526.65	1.98962	465.252	1.71719	369.691	1.98763	486.23	1.78919	422.189
										1.95298	526.736	1.99016	465.331	1.71763	369.736	1.98804	486.307	1.7896	422.269
										1.95348	526.821	1.9907	465.41	1.71807	369.781	1.98844	486.383	1.79	422.349
										1.95398	526.906	1.99124	465.489	1.71852	369.826	1.98885	486.46	1.79041	422.428
										1.95447	526.992	1.99177	465.568	1.71896	369.871	1.98926	486.537	1.79082	422.508
										1.95497	527.077	1.99231	465.647	1.7194	369.916	1.98966	486.613	1.79122	422.588
										1.95547	527.162	1.99285	465.726	1.71984	369.961	1.99007	486.69	1.79163	422.668
										1.95597	527.248	1.99339	465.805	1.72028	370.006	1.99048	486.766	1.79204	422.747
										1.95647	527.333	1.99393	465.884	1.72073	370.051	1.99088	486.843	1.79244	422.827
										1.95696	527.418	1.99447	465.962	1.72117	370.096	1.99129	486.92	1.79285	422.907
										1.95746	527.504	1.99501	466.041	1.72161	370.141	1.99169	486.996	1.79326	422.986
										1.95796	527.589	1.99554	466.12	1.72205	370.186	1.9921	487.073	1.79367	423.066
										1.95846	527.674	1.99608	466.199	1.7225	370.231	1.99251	487.15	1.79407	423.146
										1.95896	527.76	1.99662	466.278	1.72294	370.276	1.99291	487.226	1.79448	423.225
										1.95945	527.845	1.99716	466.357	1.72338	370.321	1.99332	487.303	1.79489	423.305
										1.95995	527.93	1.9977	466.436	1.72382	370.366	1.99373	487.38	1.79529	423.385
										1.96045	528.016	1.99824	466.515	1.72427	370.411	1.99413	487.456	1.7957	423.465
										1.96095	528.101	1.99878	466.594	1.72471	370.456	1.99454	487.533	1.79611	423.544
										1.96145	528.186	1.99931	466.673	1.72515	370.501	1.99494	487.609	1.79651	423.624
										1.96194	528.272	1.99985	466.752	1.72559	370.546	1.99535	487.686	1.79692	423.704
										1.96244	528.357	2.00039	466.831	1.72603	370.591	1.99576	487.763	1.79733	423.783
										1.96294	528.442	2.00093	466.91	1.72648	370.636	1.99616	487.839	1.79773	423.863
										1.96344	528.528	2.00147	466.989	1.72692	370.68	1.99657	487.916	1.79814	423.943
										1.96393	528.613	2.00201	467.068	1.72736	370.725	1.99698	487.993	1.79855	424.023
										1.96443	528.698	2.00255	467.147	1.7278	370.77	1.99738	488.069	1.79895	424.102
										1.96493	528.784	2.00308	467.225	1.72825	370.815	1.99779	488.146	1.79936	424.182
										1.96543	528.869	2.00362	467.304	1.72869	370.86	1.9982	488.222	1.79977	424.262
										1.96593	528.954	2.00416	467.383	1.72913	370.905	1.9986	488.299	1.80017	424.341
										1.96642	529.04	2.0047	467.462	1.72957	370.95	1.99901	488.376	1.80058	424.421
										1.96692	529.125	2.00524	467.541	1.73002	370.995	1.99941	488.452	1.80099	424.501
										1.96742	529.21	2.00578	467.62	1.73046	371.04	1.99982	488.529	1.80139	424.581
										1.96792	529.296	2.00632	467.699	1.7309	371.085	2.00023	488.606	1.8018	424.66
										1.96842	529.381	2.00686	467.778	1.73134	371.13	2.00063	488.682	1.80221	424.74
										1.96891	529.466	2.00739	467.857	1.73178	371.175	2.00104	488.759	1.80261	424.82
										1.96941	529.552	2.00793	467.936	1.73223	371.22	2.00145	488.835	1.80302	424.899
										1.96991	529.637	2.00847	468.015	1.73267	371.265	2.00185	488.912	1.80343	424.979
										1.97041	529.722	2.00901	468.094	1.73311	371.31	2.00226	488.989	1.80383	425.059
										1.97091	529.808	2.00955	468.173	1.73355	371.355	2.00266	489.065	1.80424	425.139
										1.9714	529.893	2.01009	468.252	1.734	371.4	2.00307	489.142	1.80465	425.218
										1.9719	529.978	2.01063	468.331	1.73444	371.445	2.00348	489.219	1.80505	425.298
										1.9724	530.064	2.01116	468.41	1.73488	371.49	2.00388	489.295	1.80546	425.378
										1.9729	530.149	2.0117	468.488	1.73532	371.535	2.00429	489.372	1.80587	425.457
										1.9734	530.234	2.01224	468.567	1.73577	371.58	2.0047	489.449	1.80627	425.537
										1.97389	530.32	2.01278	468.646	1.73621	371.625	2.0051	489.525	1.80668	425.617
										1.97439	530.405	2.01332	468.725	1.73665	371.67	2.00551	489.602	1.80709	425.697
										1.97489	530.49	2.01386	468.804	1.73709	371.714	2.00591	489.678	1.80749	425.776
										1.97539	530.576	2.0144	468.883	1.73754	371.759	2.00632	489.755	1.8079	425.856
										1.97589	530.661	2.01493	468.962	1.73798	371.804	2.00673	489.832	1.80831	425.936
										1.97638	530.746	2.01547	469.041	1.73842	371.849	2.00713	489.908	1.80871	426.015
										1.97688	530.832	2.01601	469.12	1.73886	371.894	2.00754	489.985	1.80912	426.095
										1.97738	530.917	2.01655	469.199	1.7393	371.939	2.00795	490.062	1.80953	426.175
										1.97788	531.002	2.01709	469.278	1.73975	371.984	2.00835	490.138	1.80993	426.255
										1.97838	531.088	2.01763	469.357	1.74019	372.029	2.00876	490.215	1.81034	426.334
										1.97887	531.173	2.01817	469.436	1.74063	372.074	2.00916	490.291	1.81075	426.414
										1.97937	531.258	2.0187	469.515	1.74107	372.119	2.00957	490.368	1.81115	426.494
										1.97987	531.344	2.01924	469.594	1.74152	372.164	2.00998	490.445	1.81156	426.573
										1.98037	531.429	2.01978	469.673	1.74196	372.209	2.01038	490.521	1.81197	426.653
										1.98086	531.514	2.02032	469.751	1.7424	372.254	2.01079	490.598	1.81237	426.733
										1.98136	531.6	2.02086	469.83	1.74284	372.299	2.0112	490.675	1.81278	426.812
										1.98186	531.685	2.0214	469.909	1.74329	372.344	2.0116	490.751	1.81319	426.892
										1.98236	531.77	2.02194	469.988	1.74373	372.389	2.01201	490.828	1.81359	426.972
										1.98286	531.856	2.02248	470.067	1.74417	372.434	2.01241	490.904	1.814	427.052
										1.98335	531.941	2.02301	470.146	1.74461	372.479	2.01282	490.981	1.81441	427.131
										1.98385	532.026	2.02355	470.225	1.74505	372.524	2.01323	491.058	1.81481	427.211
										1.98435	532.112	2.02409	470.304	1.7455	372.569	2.01363	491.134	1.81522	427.291
										1.98485	532.197	2.02463	470.383	1.74594	372.614	2.01404	491.211	1.81563	427.37
										1.98535	532.282	2.02517	470.462	1.74638	372.659	2.01445	491.288	1.81603	427.45
										1.98584	532.368	2.02571	470.541	1.74682	372.704	2.01485	491.364	1.81644	427.53
										1.98634	532.453	2.02625	470.62	1.74727	372.748	2.01526	491.441	1.81685	427.61
										1.98684	532.538	2.02678	470.699	1.74771	372.793	2.01566	491.518	1.81725	427.689
										1.98734	532.624	2.02732	470.778	1.74815	372.838	2.01607	491.594	1.81766	427.769
										1.98784	532.709	2.02786	470.857	1.74859	372.883	2.01648	491.671	1.81807	427.849
										1.98833	532.794	2.0284	470.936	1.74904	372.928	2.01688	491.747	1.81847	427.928
										1.98883	532.88	2.02894	471.014	1.74948	372.973	2.01729	491.824	1.81888	428.008
										1.98933	532.965	2.02948	471.093	1.74992	373.018	2.0177	491.901	1.81929	428.088
										1.98983	533.05	2.03002	471.172	1.75036	373.063	2.0181	491.977	1.81969	428.168
										1.99033	533.136	2.03055	471.251	1.7508	373.108	2.01851	492.054	1.8201	428.247
										1.99082	533.221	2.03109	471.33	1.75125	373.153	2.01891	492.131	1.82051	428.327
										1.99132	533.306	2.03163	471.409	1.75169	373.198	2.01932	492.207	1.82091	428.407
										1.99182	533.392	2.03217	471.488	1.75213	373.243	2.01973	492.284	1.82132	428.486
										1.99232	533.477	2.03271	471.567	1.75257	373.288	2.02013	492.36	1.82173	428.566
										1.99282	533.562	2.03325	471.646	1.75302	373.333	2.02054	492.437	1.82213	428.646
										1.99331	533.648	2.03379	471.725	1.75346	373.378	2.02095	492.514	1.82254	428.726
										1.99381	533.733	2.03432	471.804	1.7539	373.423	2.02135	492.59	1.82295	428.805
										1.99431	533.818	2.03486	471.883	1.75434	373.468	2.02176	492.667	1.82335	428.885
										1.99481	533.904	2.0354	471.962	1.75479	373.513	2.02217	492.744	1.82376	428.965
										1.99531	533.989	2.03594	472.041	1.75523	373.558	2.02257	492.82	1.82417	429.044
										1.9958	534.074	2.03648	472.12	1.75567	373.603	2.02298	492.897	1.82457	429.124
										1.9963	534.16	2.03702	472.199	1.75611	373.648	2.02338	492.973	1.82498	429.204
										1.9968	534.245	2.03756	472.277	1.75656	373.693	2.02379	493.05	1.82539	429.284
										1.9973	534.33	2.03809	472.356	1.757	373.738	2.0242	493.127	1.8258	429.363
										1.99779	534.416	2.03863	472.435	1.75744	373.782	2.0246	493.203	1.8262	429.443
										1.99829	534.501	2.03917	472.514	1.75788	373.827	2.02501	493.28	1.82661	429.523
										1.99879	534.586	2.03971	472.593	1.75832	373.872	2.02542	493.357	1.82702	429.602
										1.99929	534.672	2.04025	472.672	1.75877	373.917	2.02582	493.433	1.82742	429.682
										1.99979	534.757	2.04079	472.751	1.75921	373.962	2.02623	493.51	1.82783	429.762
										2.00028	534.842	2.04133	472.83	1.75965	374.007	2.02663	493.587	1.82824	429.841
										2.00078	534.928	2.04187	472.909	1.76009	374.052	2.02704	493.663	1.82864	429.921
										2.00128	535.013	2.0424	472.988	1.76054	374.097	2.02745	493.74	1.82905	430.001
										2.00178	535.098	2.04294	473.067	1.76098	374.142	2.02785	493.816	1.82946	430.081
										2.00228	535.184	2.04348	473.146	1.76142	374.187	2.02826	493.893	1.82986	430.16
										2.00277	535.269	2.04402	473.225	1.76186	374.232	2.02867	493.97	1.83027	430.24
										2.00327	535.354	2.04456	473.304	1.76231	374.277	2.02907	494.046	1.83068	430.32
										2.00377	535.44	2.0451	473.383	1.76275	374.322	2.02948	494.123	1.83108	430.399
										2.00427	535.525	2.04564	473.462	1.76319	374.367	2.02988	494.2	1.83149	430.479
										2.00477	535.61	2.04617	473.54	1.76363	374.412	2.03029	494.276	1.8319	430.559
										2.00526	535.696	2.04671	473.619	1.76407	374.457	2.0307	494.353	1.8323	430.639
										2.00576	535.781	2.04725	473.698	1.76452	374.502	2.0311	494.429	1.83271	430.718
										2.00626	535.866	2.04779	473.777	1.76496	374.547	2.03151	494.506	1.83312	430.798
										2.00676	535.952	2.04833	473.856	1.7654	374.592	2.03192	494.583	1.83352	430.878
										2.00726	536.037	2.04887	473.935	1.76584	374.637	2.03232	494.659	1.83393	430.957
										2.00775	536.122	2.04941	474.014	1.76629	374.682	2.03273	494.736	1.83434	431.037
										2.00825	536.208	2.04994	474.093	1.76673	374.727	2.03313	494.813	1.83474	431.117
										2.00875	536.293	2.05048	474.172	1.76717	374.772	2.03354	494.889	1.83515	431.197
										2.00925	536.378	2.05102	474.251	1.76761	374.817	2.03395	494.966	1.83556	431.276
										2.00975	536.464	2.05156	474.33	1.76806	374.861	2.03435	495.042	1.83596	431.356
										2.01024	536.549	2.0521	474.409	1.7685	374.906	2.03476	495.119	1.83637	431.436
										2.01074	536.634	2.05264	474.488	1.76894	374.951	2.03517	495.196	1.83678	431.515
										2.01124	536.72	2.05318	474.567	1.76938	374.996	2.03557	495.272	1.83718	431.595
										2.01174	536.805	2.05371	474.646	1.76982	375.041	2.03598	495.349	1.83759	431.675
										2.01224	536.89	2.05425	474.725	1.77027	375.086	2.03638	495.426	1.838	431.755
										2.01273	536.976	2.05479	474.803	1.77071	375.131	2.03679	495.502	1.8384	431.834
										2.01323	537.061	2.05533	474.882	1.77115	375.176	2.0372	495.579	1.83881	431.914
										2.01373	537.146	2.05587	474.961	1.77159	375.221	2.0376	495.656	1.83922	431.994
										2.01423	537.232	2.05641	475.04	1.77204	375.266	2.03801	495.732	1.83962	432.073
										2.01472	537.317	2.05695	475.119	1.77248	375.311	2.03842	495.809	1.84003	432.153
										2.01522	537.402	2.05749	475.198	1.77292	375.356	2.03882	495.885	1.84044	432.233
										2.01572	537.488	2.05802	475.277	1.77336	375.401	2.03923	495.962	1.84084	432.313
										2.01622	537.573	2.05856	475.356	1.77381	375.446	2.03963	496.039	1.84125	432.392
										2.01672	537.658	2.0591	475.435	1.77425	375.491	2.04004	496.115	1.84166	432.472
										2.01721	537.744	2.05964	475.514	1.77469	375.536	2.04045	496.192	1.84206	432.552
										2.01771	537.829	2.06018	475.593	1.77513	375.581	2.04085	496.269	1.84247	432.631
										2.01821	537.914	2.06072	475.672	1.77558	375.626	2.04126	496.345	1.84288	432.711
										2.01871	538	2.06126	475.751	1.77602	375.671	2.04167	496.422	1.84328	432.791
										2.01921	538.085	2.06179	475.83	1.77646	375.716	2.04207	496.498	1.84369	432.871
										2.0197	538.17	2.06233	475.909	1.7769	375.761	2.04248	496.575	1.8441	432.95
										2.0202	538.256	2.06287	475.988	1.77734	375.806	2.04288	496.652	1.8445	433.03
										2.0207	538.341	2.06341	476.067	1.77779	375.851	2.04329	496.728	1.84491	433.11
										2.0212	538.426	2.06395	476.145	1.77823	375.895	2.0437	496.805	1.84532	433.189
										2.0217	538.512	2.06449	476.224	1.77867	375.94	2.0441	496.882	1.84572	433.269
										2.02219	538.597	2.06503	476.303	1.77911	375.985	2.04451	496.958	1.84613	433.349
										2.02269	538.682	2.06556	476.382	1.77956	376.03	2.04492	497.035	1.84654	433.428
										2.02319	538.768	2.0661	476.461	1.78	376.075	2.04532	497.111	1.84694	433.508
										2.02369	538.853	2.06664	476.54	1.78044	376.12	2.04573	497.188	1.84735	433.588
										2.02419	538.938	2.06718	476.619	1.78088	376.165	2.04614	497.265	1.84776	433.668
										2.02468	539.024	2.06772	476.698	1.78133	376.21	2.04654	497.341	1.84816	433.747
										2.02518	539.109	2.06826	476.777	1.78177	376.255	2.04695	497.418	1.84857	433.827
										2.02568	539.194	2.0688	476.856	1.78221	376.3	2.04735	497.495	1.84898	433.907
										2.02618	539.28	2.06933	476.935	1.78265	376.345	2.04776	497.571	1.84938	433.986
										2.02668	539.365	2.06987	477.014	1.78309	376.39	2.04817	497.648	1.84979	434.066
										2.02717	539.45	2.07041	477.093	1.78354	376.435	2.04857	497.725	1.8502	434.146
										2.02767	539.536	2.07095	477.172	1.78398	376.48	2.04898	497.801	1.8506	434.226
										2.02817	539.621	2.07149	477.251	1.78442	376.525	2.04939	497.878	1.85101	434.305
										2.02867	539.706	2.07203	477.33	1.78486	376.57	2.04979	497.954	1.85142	434.385
										2.02917	539.792	2.07257	477.408	1.78531	376.615	2.0502	498.031	1.85182	434.465
										2.02966	539.877	2.07311	477.487	1.78575	376.66	2.0506	498.108	1.85223	434.544
										2.03016	539.962	2.07364	477.566	1.78619	376.705	2.05101	498.184	1.85264	434.624
										2.03066	540.048	2.07418	477.645	1.78663	376.75	2.05142	498.261	1.85304	434.704
										2.03116	540.133	2.07472	477.724	1.78708	376.795	2.05182	498.338	1.85345	434.784
										2.03165	540.218	2.07526	477.803	1.78752	376.84	2.05223	498.414	1.85386	434.863
										2.03215	540.304	2.0758	477.882	1.78796	376.885	2.05264	498.491	1.85426	434.943
										2.03265	540.389	2.07634	477.961	1.7884	376.929	2.05304	498.567	1.85467	435.023
										2.03315	540.475	2.07688	478.04	1.78884	376.974	2.05345	498.644	1.85508	435.102
										2.03365	540.56	2.07741	478.119	1.78929	377.019	2.05385	498.721	1.85548	435.182
										2.03414	540.645	2.07795	478.198	1.78973	377.064	2.05426	498.797	1.85589	435.262
										2.03464	540.731	2.07849	478.277	1.79017	377.109	2.05467	498.874	1.8563	435.342
										2.03514	540.816	2.07903	478.356	1.79061	377.154	2.05507	498.951	1.8567	435.421
										2.03564	540.901	2.07957	478.435	1.79106	377.199	2.05548	499.027	1.85711	435.501
										2.03614	540.986	2.08011	478.514	1.7915	377.244	2.05589	499.104	1.85752	435.581
										2.03663	541.072	2.08065	478.593	1.79194	377.289	2.05629	499.18	1.85792	435.66
										2.03713	541.157	2.08118	478.671	1.79238	377.334	2.0567	499.257	1.85833	435.74
										2.03763	541.242	2.08172	478.75	1.79283	377.379	2.0571	499.334	1.85874	435.82
										2.03813	541.328	2.08226	478.829	1.79327	377.424	2.05751	499.41	1.85915	435.9
										2.03863	541.413	2.0828	478.908	1.79371	377.469	2.05792	499.487	1.85955	435.979
										2.03912	541.499	2.08334	478.987	1.79415	377.514	2.05832	499.564	1.85996	436.059
										2.03962	541.584	2.08388	479.066	1.79459	377.559	2.05873	499.64	1.86037	436.139
										2.04012	541.669	2.08442	479.145	1.79504	377.604	2.05914	499.717	1.86077	436.218
										2.04062	541.755	2.08495	479.224	1.79548	377.649	2.05954	499.794	1.86118	436.298
										2.04112	541.84	2.08549	479.303	1.79592	377.694	2.05995	499.87	1.86159	436.378
										2.04161	541.925	2.08603	479.382	1.79636	377.739	2.06035	499.947	1.86199	436.457
										2.04211	542.011	2.08657	479.461	1.79681	377.784	2.06076	500.023	1.8624	436.537
										2.04261	542.096	2.08711	479.54	1.79725	377.829	2.06117	500.1	1.86281	436.617
										2.04311	542.181	2.08765	479.619	1.79769	377.874	2.06157	500.177	1.86321	436.697
										2.04361	542.267	2.08819	479.698	1.79813	377.919	2.06198	500.253	1.86362	436.776
										2.0441	542.352	2.08872	479.777	1.79858	377.963	2.06239	500.33	1.86403	436.856
										2.0446	542.437	2.08926	479.856	1.79902	378.008	2.06279	500.407	1.86443	436.936
										2.0451	542.523	2.0898	479.934	1.79946	378.053	2.0632	500.483	1.86484	437.015
										2.0456	542.608	2.09034	480.013	1.7999	378.098	2.0636	500.56	1.86525	437.095
										2.0461	542.693	2.09088	480.092	1.80035	378.143	2.06401	500.636	1.86565	437.175
										2.04659	542.779	2.09142	480.171	1.80079	378.188	2.06442	500.713	1.86606	437.255
										2.04709	542.864	2.09196	480.25	1.80123	378.233	2.06482	500.79	1.86647	437.334
										2.04759	542.949	2.0925	480.329	1.80167	378.278	2.06523	500.866	1.86687	437.414
										2.04809	543.035	2.09303	480.408	1.80211	378.323	2.06564	500.943	1.86728	437.494
										2.04858	543.12	2.09357	480.487	1.80256	378.368	2.06604	501.02	1.86769	437.573
										2.04908	543.205	2.09411	480.566	1.803	378.413	2.06645	501.096	1.86809	437.653
										2.04958	543.291	2.09465	480.645	1.80344	378.458	2.06685	501.173	1.8685	437.733
										2.05008	543.376	2.09519	480.724	1.80388	378.503	2.06726	501.25	1.86891	437.813
										2.05058	543.461	2.09573	480.803	1.80433	378.548	2.06767	501.326	1.86931	437.892
										2.05107	543.547	2.09627	480.882	1.80477	378.593	2.06807	501.403	1.86972	437.972
										2.05157	543.632	2.0968	480.961	1.80521	378.638	2.06848	501.479	1.87013	438.052
										2.05207	543.717	2.09734	481.04	1.80565	378.683	2.06889	501.556	1.87053	438.131
										2.05257	543.803	2.09788	481.119	1.8061	378.728	2.06929	501.633	1.87094	438.211
										2.05307	543.888	2.09842	481.197	1.80654	378.773	2.0697	501.709	1.87135	438.291
										2.05356	543.973	2.09896	481.276	1.80698	378.818	2.0701	501.786	1.87175	438.371
										2.05406	544.059	2.0995	481.355	1.80742	378.863	2.07051	501.863	1.87216	438.45
										2.05456	544.144	2.10004	481.434	1.80786	378.908	2.07092	501.939	1.87257	438.53
										2.05506	544.229	2.10057	481.513	1.80831	378.953	2.07132	502.016	1.87297	438.61
										2.05556	544.315	2.10111	481.592	1.80875	378.997	2.07173	502.092	1.87338	438.689
										2.05605	544.4	2.10165	481.671	1.80919	379.042	2.07214	502.169	1.87379	438.769
										2.05655	544.485	2.10219	481.75	1.80963	379.087	2.07254	502.246	1.87419	438.849
										2.05705	544.571	2.10273	481.829	1.81008	379.132	2.07295	502.322	1.8746	438.929
										2.05755	544.656	2.10327	481.908	1.81052	379.177	2.07336	502.399	1.87501	439.008
										2.05805	544.741	2.10381	481.987	1.81096	379.222	2.07376	502.476	1.87541	439.088
										2.05854	544.827	2.10434	482.066	1.8114	379.267	2.07417	502.552	1.87582	439.168
										2.05904	544.912	2.10488	482.145	1.81185	379.312	2.07457	502.629	1.87623	439.247
										2.05954	544.997	2.10542	482.224	1.81229	379.357	2.07498	502.705	1.87663	439.327
										2.06004	545.083	2.10596	482.303	1.81273	379.402	2.07539	502.782	1.87704	439.407
										2.06054	545.168	2.1065	482.382	1.81317	379.447	2.07579	502.859	1.87745	439.487
										2.06103	545.253	2.10704	482.46	1.81361	379.492	2.0762	502.935	1.87785	439.566
										2.06153	545.339	2.10758	482.539	1.81406	379.537	2.07661	503.012	1.87826	439.646
										2.06203	545.424	2.10812	482.618	1.8145	379.582	2.07701	503.089	1.87867	439.726
										2.06253	545.509	2.10865	482.697	1.81494	379.627	2.07742	503.165	1.87907	439.805
										2.06302	545.595	2.10919	482.776	1.81538	379.672	2.07782	503.242	1.87948	439.885
										2.06352	545.68	2.10973	482.855	1.81583	379.717	2.07823	503.319	1.87989	439.965
										2.06402	545.765	2.11027	482.934	1.81627	379.762	2.07864	503.395	1.88029	440.044
										2.06452	545.851	2.11081	483.013	1.81671	379.807	2.07904	503.472	1.8807	440.124
										2.06502	545.936	2.11135	483.092	1.81715	379.852	2.07945	503.548	1.88111	440.204
										2.06551	546.021	2.11189	483.171	1.8176	379.897	2.07986	503.625	1.88151	440.284
										2.06601	546.107	2.11242	483.25	1.81804	379.942	2.08026	503.702	1.88192	440.363
										2.06651	546.192	2.11296	483.329	1.81848	379.987	2.08067	503.778	1.88233	440.443
										2.06701	546.277	2.1135	483.408	1.81892	380.031	2.08107	503.855	1.88273	440.523
										2.06751	546.363	2.11404	483.487	1.81937	380.076	2.08148	503.932	1.88314	440.602
										2.068	546.448	2.11458	483.566	1.81981	380.121	2.08189	504.008	1.88355	440.682
										2.0685	546.533	2.11512	483.645	1.82025	380.166	2.08229	504.085	1.88395	440.762
										2.069	546.619	2.11566	483.723	1.82069	380.211	2.0827	504.161	1.88436	440.842
										2.0695	546.704	2.11619	483.802	1.82113	380.256	2.08311	504.238	1.88477	440.921
										2.07	546.789	2.11673	483.881	1.82158	380.301	2.08351	504.315	1.88517	441.001
										2.07049	546.875	2.11727	483.96	1.82202	380.346	2.08392	504.391	1.88558	441.081
										2.07099	546.96	2.11781	484.039	1.82246	380.391	2.08432	504.468	1.88599	441.16
										2.07149	547.045	2.11835	484.118	1.8229	380.436	2.08473	504.545	1.88639	441.24
										2.07199	547.131	2.11889	484.197	1.82335	380.481	2.08514	504.621	1.8868	441.32
										2.07249	547.216	2.11943	484.276	1.82379	380.526	2.08554	504.698	1.88721	441.4
										2.07298	547.301	2.11996	484.355	1.82423	380.571	2.08595	504.774	1.88761	441.479
										2.07348	547.387	2.1205	484.434	1.82467	380.616	2.08636	504.851	1.88802	441.559
										2.07398	547.472	2.12104	484.513	1.82512	380.661	2.08676	504.928	1.88843	441.639
										2.07448	547.557	2.12158	484.592	1.82556	380.706	2.08717	505.004	1.88883	441.718
										2.07498	547.643	2.12212	484.671	1.826	380.751	2.08757	505.081	1.88924	441.798
										2.07547	547.728	2.12266	484.75	1.82644	380.796	2.08798	505.158	1.88965	441.878
										2.07597	547.813	2.1232	484.829	1.82688	380.841	2.08839	505.234	1.89005	441.958
										2.07647	547.899	2.12373	484.908	1.82733	380.886	2.08879	505.311	1.89046	442.037
										2.07697	547.984	2.12427	484.986	1.82777	380.931	2.0892	505.388	1.89087	442.117
										2.07747	548.069	2.12481	485.065	1.82821	380.976	2.08961	505.464	1.89128	442.197
										2.07796	548.155	2.12535	485.144	1.82865	381.021	2.09001	505.541	1.89168	442.276
										2.07846	548.24	2.12589	485.223	1.8291	381.065	2.09042	505.617	1.89209	442.356
										2.07896	548.325	2.12643	485.302	1.82954	381.11	2.09082	505.694	1.8925	442.436
										2.07946	548.411	2.12697	485.381	1.82998	381.155	2.09123	505.771	1.8929	442.516
										2.07995	548.496	2.12751	485.46	1.83042	381.2	2.09164	505.847	1.89331	442.595
										2.08045	548.581	2.12804	485.539	1.83087	381.245	2.09204	505.924	1.89372	442.675
										2.08095	548.667	2.12858	485.618	1.83131	381.29	2.09245	506.001	1.89412	442.755
										2.08145	548.752	2.12912	485.697	1.83175	381.335	2.09286	506.077	1.89453	442.834
										2.08195	548.837	2.12966	485.776	1.83219	381.38	2.09326	506.154	1.89494	442.914
										2.08244	548.923	2.1302	485.855	1.83263	381.425	2.09367	506.23	1.89534	442.994
										2.08294	549.008	2.13074	485.934	1.83308	381.47	2.09407	506.307	1.89575	443.074
										2.08344	549.093	2.13128	486.013	1.83352	381.515	2.09448	506.384	1.89616	443.153
										2.08394	549.179	2.13181	486.092	1.83396	381.56	2.09489	506.46	1.89656	443.233
										2.08444	549.264	2.13235	486.171	1.8344	381.605	2.09529	506.537	1.89697	443.313
										2.08493	549.349	2.13289	486.249	1.83485	381.65	2.0957	506.614	1.89738	443.392
										2.08543	549.435	2.13343	486.328	1.83529	381.695	2.09611	506.69	1.89778	443.472
										2.08593	549.52	2.13397	486.407	1.83573	381.74	2.09651	506.767	1.89819	443.552
										2.08643	549.605	2.13451	486.486	1.83617	381.785	2.09692	506.843	1.8986	443.631
										2.08693	549.691	2.13505	486.565	1.83662	381.83	2.09733	506.92	1.899	443.711
										2.08742	549.776	2.13558	486.644	1.83706	381.875	2.09773	506.997	1.89941	443.791
										2.08792	549.861	2.13612	486.723	1.8375	381.92	2.09814	507.073	1.89982	443.871
										2.08842	549.947	2.13666	486.802	1.83794	381.965	2.09854	507.15	1.90022	443.95
										2.08892	550.032	2.1372	486.881	1.83839	382.01	2.09895	507.227	1.90063	444.03
										2.08942	550.117	2.13774	486.96	1.83883	382.055	2.09936	507.303	1.90104	444.11
										2.08991	550.203	2.13828	487.039	1.83927	382.099	2.09976	507.38	1.90144	444.189
										2.09041	550.288	2.13882	487.118	1.83971	382.144	2.10017	507.457	1.90185	444.269
										2.09091	550.373	2.13935	487.197	1.84015	382.189	2.10058	507.533	1.90226	444.349
										2.09141	550.459	2.13989	487.276	1.8406	382.234	2.10098	507.61	1.90266	444.429
										2.09191	550.544	2.14043	487.355	1.84104	382.279	2.10139	507.686	1.90307	444.508
										2.0924	550.629	2.14097	487.434	1.84148	382.324	2.10179	507.763	1.90348	444.588
										2.0929	550.715	2.14151	487.512	1.84192	382.369	2.1022	507.84	1.90388	444.668
										2.0934	550.8	2.14205	487.591	1.84237	382.414	2.10261	507.916	1.90429	444.747
										2.0939	550.885	2.14259	487.67	1.84281	382.459	2.10301	507.993	1.9047	444.827
										2.0944	550.971	2.14313	487.749	1.84325	382.504	2.10342	508.07	1.9051	444.907
										2.09489	551.056	2.14366	487.828	1.84369	382.549	2.10383	508.146	1.90551	444.987
										2.09539	551.141	2.1442	487.907	1.84414	382.594	2.10423	508.223	1.90592	445.066
										2.09589	551.227	2.14474	487.986	1.84458	382.639	2.10464	508.299	1.90632	445.146
										2.09639	551.312	2.14528	488.065	1.84502	382.684	2.10504	508.376	1.90673	445.226
										2.09688	551.397	2.14582	488.144	1.84546	382.729	2.10545	508.453	1.90714	445.305
										2.09738	551.483	2.14636	488.223	1.8459	382.774	2.10586	508.529	1.90754	445.385
										2.09788	551.568	2.1469	488.302	1.84635	382.819	2.10626	508.606	1.90795	445.465
										2.09838	551.653	2.14743	488.381	1.84679	382.864	2.10667	508.683	1.90836	445.545
										2.09888	551.739	2.14797	488.46	1.84723	382.909	2.10708	508.759	1.90876	445.624
										2.09937	551.824	2.14851	488.539	1.84767	382.954	2.10748	508.836	1.90917	445.704
										2.09987	551.909	2.14905	488.618	1.84812	382.999	2.10789	508.912	1.90958	445.784
										2.10037	551.995	2.14959	488.697	1.84856	383.044	2.10829	508.989	1.90998	445.863

## Sheet: Fig. 3d
Fig. 3d
FeCrOx		CoOx		CoCrOx		NiCrOx		RuO2
Z' (Ohm)	Z'' (Ohm)	Z' (Ohm)	Z'' (Ohm)	Z' (Ohm)	Z'' (Ohm)	Z' (Ohm)	Z'' (Ohm)	Z' (Ohm)	Z'' (Ohm)
3.192	0.7126	2.947	0.7247	2.887	0.8206	3.381	0.7593	1.602	-1.01
3.154	0.5676	2.922	0.5929	2.896	0.6752	3.422	0.6368	1.801	-1.032
3.176	0.44	2.865	0.4826	2.855	0.5598	3.334	0.5194	1.983	-1.016
3.151	0.3407	2.865	0.3912	2.844	0.4547	3.339	0.4064	2.161	-0.9778
3.136	0.2407	2.854	0.3093	2.84	0.3659	3.323	0.3143	2.306	-0.9129
3.159	0.1736	2.881	0.2445	2.818	0.2978	3.339	0.2546	2.444	-0.8405
3.144	0.1087	2.864	0.1876	2.836	0.2382	3.352	0.1923	2.554	-0.7601
3.212	0.04618	2.854	0.1423	2.844	0.1892	3.373	0.1419	2.638	-0.6778
3.196	-0.00427	2.862	0.1047	2.806	0.1464	3.341	0.08851	2.695	-0.5972
3.215	-0.05392	2.885	0.07058	2.822	0.1147	3.344	0.05525	2.748	-0.5334
3.256	-0.1046	2.886	0.03639	2.829	0.08509	3.377	0.02589	2.799	-0.4782
3.277	-0.1403	2.885	0.01784	2.823	0.06166	3.342	-0.0006164	2.844	-0.4299
3.313	-0.187	2.899	-0.00537	2.809	0.03617	3.336	-0.03303	2.867	-0.3918
3.32	-0.2188	2.906	-0.02144	2.824	0.02007	3.372	-0.0538	2.939	-0.3167
3.348	-0.272	2.92	-0.04962	2.833	0.01606	3.403	-0.1038	2.958	-0.307
3.382	-0.3051	2.928	-0.06228	2.853	-0.01317	3.399	-0.1058	2.97	-0.2942
3.405	-0.3571	2.948	-0.0767	2.856	-0.03135	3.411	-0.1179	2.986	-0.2941
3.454	-0.3815	2.954	-0.08782	2.854	-0.03488	3.428	-0.1859	3.018	-0.292
3.502	-0.4386	2.963	-0.1066	2.869	-0.06487	3.407	-0.1941	3.034	-0.2943
3.548	-0.4887	2.978	-0.1232	2.872	-0.06656	3.451	-0.1982	3.061	-0.318
3.612	-0.549	3	-0.1405	2.858	-0.07815	3.467	-0.2466	3.1	-0.3254
3.676	-0.5864	3.006	-0.1535	2.879	-0.09396	3.517	-0.2514	3.115	-0.3601
3.739	-0.6502	3.033	-0.1737	2.904	-0.1038	3.554	-0.2686	3.143	-0.3908
3.804	-0.7036	3.052	-0.1919	2.913	-0.1243	3.609	-0.3151	3.18	-0.4198
3.918	-0.7679	3.075	-0.213	2.911	-0.1341	3.599	-0.3363	3.229	-0.4613
3.976	-0.8255	3.09	-0.2346	2.929	-0.1484	3.659	-0.361	3.275	-0.5012
4.075	-0.892	3.111	-0.2613	2.939	-0.1652	3.681	-0.3924	3.321	-0.5486
4.163	-0.9635	3.142	-0.2901	2.957	-0.1867	3.738	-0.428	3.383	-0.604
4.276	-1.038	3.172	-0.3209	2.979	-0.2092	3.783	-0.4643	3.445	-0.6615
4.393	-1.118	3.204	-0.3567	2.997	-0.2354	3.82	-0.5037	3.524	-0.721
4.514	-1.194	3.238	-0.3931	3.01	-0.263	3.899	-0.5396	3.6	-0.7829
4.642	-1.295	3.286	-0.4378	3.041	-0.2971	3.975	-0.5885	3.694	-0.8535
4.765	-1.389	3.333	-0.4822	3.066	-0.3324	3.996	-0.6335	3.784	-0.9237
4.892	-1.504	3.382	-0.536	3.089	-0.3756	4.091	-0.6822	3.885	-1.003
5.034	-1.619	3.438	-0.5891	3.11	-0.4202	4.176	-0.7362	3.988	-1.079
5.168	-1.753	3.495	-0.647	3.138	-0.4706	4.223	-0.7911	4.094	-1.163
5.328	-1.926	3.579	-0.7144	3.191	-0.535	4.341	-0.8485	4.223	-1.265
5.464	-2.049	3.661	-0.7427	3.249	-0.5655	4.393	-0.8706	4.343	-1.319
5.611	-2.292	3.747	-0.8274	3.284	-0.6564	4.511	-0.9536	4.467	-1.453
5.804	-2.671	3.874	-0.9425	3.347	-0.7879	4.623	-1.068	4.646	-1.644
5.903	-2.927	3.939	-1.009	3.386	-0.8723	4.704	-1.139	4.75	-1.773
6.059	-3.356	4.057	-1.111	3.449	-1.007	4.817	-1.252	4.915	-1.969
6.239	-3.864	4.188	-1.214	3.527	-1.156	4.947	-1.368	5.087	-2.195
6.464	-4.483	4.326	-1.323	3.634	-1.331	5.066	-1.517	5.286	-2.459
6.722	-5.23	4.479	-1.438	3.738	-1.533	5.204	-1.672	5.514	-2.768
7.039	-6.117	4.642	-1.556	3.845	-1.765	5.371	-1.849	5.784	-3.123
7.463	-7.175	4.824	-1.686	4.003	-2.035	5.545	-2.057	6.109	-3.539
8.016	-8.441	5.035	-1.832	4.194	-2.354	5.734	-2.316	6.53	-3.995
8.8	-9.903	5.213	-1.964	4.401	-2.674	5.97	-2.566	7.028	-4.475
9.859	-11.54	5.417	-2.133	4.69	-3.079	6.245	-2.9	7.664	-4.981
10.91	-13.57	5.644	-2.343	5.133	-3.348	6.614	-3.624	8.601	-5.606
12.76	-15.39	5.865	-2.509	5.523	-3.992	6.837	-3.684	9.341	-5.953
14.93	-17.46	6.125	-2.827	6.079	-4.475	7.339	-4.068	10.31	-6.397
17.77	-19.41	6.417	-3.148	6.713	-4.998	7.608	-4.601	11.5	-6.593
20.84	-21.17	6.759	-3.544	7.587	-5.411	8.207	-5.295	12.8	-6.568
25.2	-22.16	7.125	-3.894	8.34	-5.885	8.754	-5.852	13.78	-6.465
29.29	-22.68	7.565	-4.402	9.372	-6.027	9.626	-6.865	14.83	-6.156
33.44	-22.59	8.078	-5.1	10.51	-6.264	10.47	-7.231	15.85	-5.641
37.62	-21.6	9.167	-5.906	11.85	-6.199	12.18	-8.395	16.82	-5.15
41.04	-20.12	9.66	-6.735	13.06	-5.908	13.46	-8.692	17.4	-4.622
44.17	-17.84	10.57	-7.193	13.65	-5.642	14.88	-9.156	17.83	-4.102
46.45	-15.26	11.77	-8.204	14.6	-5.069	15.97	-9.342	18.28	-3.364
48.41	-13.32	12.38	-8.397	15.22	-4.494	17.46	-9.24	18.51	-3.003
49.62	-11.71	13.44	-9.136	15.78	-4.039	18.75	-9.401	18.78	-2.575
50.5	-9.354	16.36	-9.421	16.08	-3.449	20.38	-8.748	19.04	-2.24
51.19	-7.529	18.22	-9.073	16.55	-3.001	21.3	-8.393	19.06	-1.987
51.51	-5.707	19.09	-8.888	16.86	-2.558	22.42	-7.758	19.2	-1.728
51.53	-5.209	21.08	-7.661	16.94	-2.142	23.61	-7.172	19.48	-1.492
		21.38	-7.163	17.05	-1.921	24.66	-6.141	19.49	-1.381
		23.27	-6.259	17.17	-1.597	25.03	-5.493	19.6	-1.247
		23.95	-5.696	17.31	-1.409	25.54	-4.574	19.73	-1.072
		24.83	-4.885	17.33	-1.176	25.68	-4.012	19.81	-0.9579
				17.35	-0.9526	25.75	-3.395	19.9	-0.8176

## Sheet: Fig. 3e
Fig. 3e
FeCrOx				CoOx				CoCrOx				NiCrOx				RuO2
Scan rate (mV/s)	j (μA/cm2)	Scan rate (mV/s)	j (μA/cm2)	Scan rate (mV/s)	j (μA/cm2)	Scan rate (mV/s)	j (μA/cm2)	Scan rate (mV/s)	j (μA/cm2)	Scan rate (mV/s)	j (μA/cm2)	Scan rate (mV/s)	j (μA/cm2)	Scan rate (mV/s)	j (μA/cm2)	Scan rate (mV/s)	j (μA/cm2)	Scan rate (mV/s)	j (μA/cm2)
6	3.3208e-05	6	3.41099e-05	6	9.258e-05	6	9.26657e-05	6	0.00011208	6	0.000113171	6	3.8494e-05	6	3.96635e-05	6	5.0366e-05	6	5.24174e-05
8	4.66e-05	6.01001	3.41712e-05	8	0.0001166	7.11111	0.000106138	8	0.00014488	7.11111	0.000131449	8	5.592e-05	6.01001	3.97392e-05	8	7.138e-05	6.01001	5.2517e-05
10	5.974e-05	6.02002	3.42326e-05	10	0.0001417	8.22222	0.00011961	10	0.00018108	8.22222	0.000149726	10	6.986e-05	6.02002	3.98149e-05	10	9.476e-05	6.02002	5.26166e-05
12	7.114e-05	6.03003	3.42939e-05	12	0.00016582	9.33333	0.000133082	12	0.00021374	9.33333	0.000168004	12	8.552e-05	6.03003	3.98906e-05	12	0.00011498	6.03003	5.27162e-05
14	8.276e-05	6.04004	3.43552e-05	14	0.00018894	10.4444	0.000146554	14	0.00024492	10.4444	0.000186281	14	0.00010068	6.04004	3.99663e-05	14	0.0001327	6.04004	5.28159e-05
16	9.5e-05	6.05005	3.44165e-05	16	0.0002141	11.5556	0.000160026	16	0.00027582	11.5556	0.000204559	16	0.00011438	6.05005	4.0042e-05	16	0.00014884	6.05005	5.29155e-05
		6.06006	3.44778e-05			12.6667	0.000173498			12.6667	0.000222836			6.06006	4.01177e-05			6.06006	5.30151e-05
		6.07007	3.45392e-05			13.7778	0.00018697			13.7778	0.000241114			6.07007	4.01934e-05			6.07007	5.31147e-05
		6.08008	3.46005e-05			14.8889	0.000200442			14.8889	0.000259391			6.08008	4.02691e-05			6.08008	5.32143e-05
		6.09009	3.46618e-05			16	0.000213914			16	0.000277669			6.09009	4.03448e-05			6.09009	5.33139e-05
		6.1001	3.47231e-05											6.1001	4.04205e-05			6.1001	5.34135e-05
		6.11011	3.47845e-05											6.11011	4.04962e-05			6.11011	5.35131e-05
		6.12012	3.48458e-05											6.12012	4.05719e-05			6.12012	5.36127e-05
		6.13013	3.49071e-05											6.13013	4.06476e-05			6.13013	5.37123e-05
		6.14014	3.49684e-05											6.14014	4.07233e-05			6.14014	5.38119e-05
		6.15015	3.50298e-05											6.15015	4.0799e-05			6.15015	5.39115e-05
		6.16016	3.50911e-05											6.16016	4.08747e-05			6.16016	5.40111e-05
		6.17017	3.51524e-05											6.17017	4.09504e-05			6.17017	5.41107e-05
		6.18018	3.52137e-05											6.18018	4.10261e-05			6.18018	5.42104e-05
		6.19019	3.52751e-05											6.19019	4.11018e-05			6.19019	5.431e-05
		6.2002	3.53364e-05											6.2002	4.11775e-05			6.2002	5.44096e-05
		6.21021	3.53977e-05											6.21021	4.12532e-05			6.21021	5.45092e-05
		6.22022	3.5459e-05											6.22022	4.13289e-05			6.22022	5.46088e-05
		6.23023	3.55204e-05											6.23023	4.14046e-05			6.23023	5.47084e-05
		6.24024	3.55817e-05											6.24024	4.14803e-05			6.24024	5.4808e-05
		6.25025	3.5643e-05											6.25025	4.1556e-05			6.25025	5.49076e-05
		6.26026	3.57043e-05											6.26026	4.16317e-05			6.26026	5.50072e-05
		6.27027	3.57657e-05											6.27027	4.17074e-05			6.27027	5.51068e-05
		6.28028	3.5827e-05											6.28028	4.17831e-05			6.28028	5.52064e-05
		6.29029	3.58883e-05											6.29029	4.18588e-05			6.29029	5.5306e-05
		6.3003	3.59496e-05											6.3003	4.19345e-05			6.3003	5.54056e-05
		6.31031	3.6011e-05											6.31031	4.20102e-05			6.31031	5.55052e-05
		6.32032	3.60723e-05											6.32032	4.20859e-05			6.32032	5.56048e-05
		6.33033	3.61336e-05											6.33033	4.21616e-05			6.33033	5.57045e-05
		6.34034	3.61949e-05											6.34034	4.22373e-05			6.34034	5.58041e-05
		6.35035	3.62563e-05											6.35035	4.2313e-05			6.35035	5.59037e-05
		6.36036	3.63176e-05											6.36036	4.23887e-05			6.36036	5.60033e-05
		6.37037	3.63789e-05											6.37037	4.24644e-05			6.37037	5.61029e-05
		6.38038	3.64402e-05											6.38038	4.25401e-05			6.38038	5.62025e-05
		6.39039	3.65015e-05											6.39039	4.26158e-05			6.39039	5.63021e-05
		6.4004	3.65629e-05											6.4004	4.26915e-05			6.4004	5.64017e-05
		6.41041	3.66242e-05											6.41041	4.27672e-05			6.41041	5.65013e-05
		6.42042	3.66855e-05											6.42042	4.28429e-05			6.42042	5.66009e-05
		6.43043	3.67468e-05											6.43043	4.29186e-05			6.43043	5.67005e-05
		6.44044	3.68082e-05											6.44044	4.29943e-05			6.44044	5.68001e-05
		6.45045	3.68695e-05											6.45045	4.307e-05			6.45045	5.68997e-05
		6.46046	3.69308e-05											6.46046	4.31457e-05			6.46046	5.69993e-05
		6.47047	3.69921e-05											6.47047	4.32214e-05			6.47047	5.70989e-05
		6.48048	3.70535e-05											6.48048	4.32971e-05			6.48048	5.71986e-05
		6.49049	3.71148e-05											6.49049	4.33728e-05			6.49049	5.72982e-05
		6.5005	3.71761e-05											6.5005	4.34485e-05			6.5005	5.73978e-05
		6.51051	3.72374e-05											6.51051	4.35242e-05			6.51051	5.74974e-05
		6.52052	3.72988e-05											6.52052	4.35999e-05			6.52052	5.7597e-05
		6.53053	3.73601e-05											6.53053	4.36756e-05			6.53053	5.76966e-05
		6.54054	3.74214e-05											6.54054	4.37513e-05			6.54054	5.77962e-05
		6.55055	3.74827e-05											6.55055	4.3827e-05			6.55055	5.78958e-05
		6.56056	3.75441e-05											6.56056	4.39027e-05			6.56056	5.79954e-05
		6.57057	3.76054e-05											6.57057	4.39784e-05			6.57057	5.8095e-05
		6.58058	3.76667e-05											6.58058	4.40541e-05			6.58058	5.81946e-05
		6.59059	3.7728e-05											6.59059	4.41298e-05			6.59059	5.82942e-05
		6.6006	3.77894e-05											6.6006	4.42055e-05			6.6006	5.83938e-05
		6.61061	3.78507e-05											6.61061	4.42812e-05			6.61061	5.84934e-05
		6.62062	3.7912e-05											6.62062	4.43569e-05			6.62062	5.8593e-05
		6.63063	3.79733e-05											6.63063	4.44326e-05			6.63063	5.86927e-05
		6.64064	3.80347e-05											6.64064	4.45083e-05			6.64064	5.87923e-05
		6.65065	3.8096e-05											6.65065	4.4584e-05			6.65065	5.88919e-05
		6.66066	3.81573e-05											6.66066	4.46597e-05			6.66066	5.89915e-05
		6.67067	3.82186e-05											6.67067	4.47354e-05			6.67067	5.90911e-05
		6.68068	3.82799e-05											6.68068	4.48111e-05			6.68068	5.91907e-05
		6.69069	3.83413e-05											6.69069	4.48868e-05			6.69069	5.92903e-05
		6.7007	3.84026e-05											6.7007	4.49625e-05			6.7007	5.93899e-05
		6.71071	3.84639e-05											6.71071	4.50382e-05			6.71071	5.94895e-05
		6.72072	3.85252e-05											6.72072	4.51139e-05			6.72072	5.95891e-05
		6.73073	3.85866e-05											6.73073	4.51896e-05			6.73073	5.96887e-05
		6.74074	3.86479e-05											6.74074	4.52653e-05			6.74074	5.97883e-05
		6.75075	3.87092e-05											6.75075	4.5341e-05			6.75075	5.98879e-05
		6.76076	3.87705e-05											6.76076	4.54167e-05			6.76076	5.99875e-05
		6.77077	3.88319e-05											6.77077	4.54924e-05			6.77077	6.00871e-05
		6.78078	3.88932e-05											6.78078	4.55681e-05			6.78078	6.01868e-05
		6.79079	3.89545e-05											6.79079	4.56438e-05			6.79079	6.02864e-05
		6.8008	3.90158e-05											6.8008	4.57195e-05			6.8008	6.0386e-05
		6.81081	3.90772e-05											6.81081	4.57952e-05			6.81081	6.04856e-05
		6.82082	3.91385e-05											6.82082	4.58709e-05			6.82082	6.05852e-05
		6.83083	3.91998e-05											6.83083	4.59466e-05			6.83083	6.06848e-05
		6.84084	3.92611e-05											6.84084	4.60223e-05			6.84084	6.07844e-05
		6.85085	3.93225e-05											6.85085	4.6098e-05			6.85085	6.0884e-05
		6.86086	3.93838e-05											6.86086	4.61737e-05			6.86086	6.09836e-05
		6.87087	3.94451e-05											6.87087	4.62494e-05			6.87087	6.10832e-05
		6.88088	3.95064e-05											6.88088	4.63251e-05			6.88088	6.11828e-05
		6.89089	3.95678e-05											6.89089	4.64008e-05			6.89089	6.12824e-05
		6.9009	3.96291e-05											6.9009	4.64765e-05			6.9009	6.1382e-05
		6.91091	3.96904e-05											6.91091	4.65522e-05			6.91091	6.14816e-05
		6.92092	3.97517e-05											6.92092	4.66279e-05			6.92092	6.15812e-05
		6.93093	3.98131e-05											6.93093	4.67036e-05			6.93093	6.16809e-05
		6.94094	3.98744e-05											6.94094	4.67793e-05			6.94094	6.17805e-05
		6.95095	3.99357e-05											6.95095	4.6855e-05			6.95095	6.18801e-05
		6.96096	3.9997e-05											6.96096	4.69307e-05			6.96096	6.19797e-05
		6.97097	4.00584e-05											6.97097	4.70064e-05			6.97097	6.20793e-05
		6.98098	4.01197e-05											6.98098	4.70821e-05			6.98098	6.21789e-05
		6.99099	4.0181e-05											6.99099	4.71578e-05			6.99099	6.22785e-05
		7.001	4.02423e-05											7.001	4.72335e-05			7.001	6.23781e-05
		7.01101	4.03036e-05											7.01101	4.73092e-05			7.01101	6.24777e-05
		7.02102	4.0365e-05											7.02102	4.73849e-05			7.02102	6.25773e-05
		7.03103	4.04263e-05											7.03103	4.74606e-05			7.03103	6.26769e-05
		7.04104	4.04876e-05											7.04104	4.75363e-05			7.04104	6.27765e-05
		7.05105	4.05489e-05											7.05105	4.7612e-05			7.05105	6.28761e-05
		7.06106	4.06103e-05											7.06106	4.76877e-05			7.06106	6.29757e-05
		7.07107	4.06716e-05											7.07107	4.77634e-05			7.07107	6.30754e-05
		7.08108	4.07329e-05											7.08108	4.78391e-05			7.08108	6.3175e-05
		7.09109	4.07942e-05											7.09109	4.79148e-05			7.09109	6.32746e-05
		7.1011	4.08556e-05											7.1011	4.79905e-05			7.1011	6.33742e-05
		7.11111	4.09169e-05											7.11111	4.80662e-05			7.11111	6.34738e-05
		7.12112	4.09782e-05											7.12112	4.81419e-05			7.12112	6.35734e-05
		7.13113	4.10395e-05											7.13113	4.82176e-05			7.13113	6.3673e-05
		7.14114	4.11009e-05											7.14114	4.82933e-05			7.14114	6.37726e-05
		7.15115	4.11622e-05											7.15115	4.8369e-05			7.15115	6.38722e-05
		7.16116	4.12235e-05											7.16116	4.84447e-05			7.16116	6.39718e-05
		7.17117	4.12848e-05											7.17117	4.85204e-05			7.17117	6.40714e-05
		7.18118	4.13462e-05											7.18118	4.85961e-05			7.18118	6.4171e-05
		7.19119	4.14075e-05											7.19119	4.86718e-05			7.19119	6.42706e-05
		7.2012	4.14688e-05											7.2012	4.87475e-05			7.2012	6.43702e-05
		7.21121	4.15301e-05											7.21121	4.88232e-05			7.21121	6.44698e-05
		7.22122	4.15915e-05											7.22122	4.88989e-05			7.22122	6.45695e-05
		7.23123	4.16528e-05											7.23123	4.89746e-05			7.23123	6.46691e-05
		7.24124	4.17141e-05											7.24124	4.90503e-05			7.24124	6.47687e-05
		7.25125	4.17754e-05											7.25125	4.9126e-05			7.25125	6.48683e-05
		7.26126	4.18368e-05											7.26126	4.92017e-05			7.26126	6.49679e-05
		7.27127	4.18981e-05											7.27127	4.92774e-05			7.27127	6.50675e-05
		7.28128	4.19594e-05											7.28128	4.93531e-05			7.28128	6.51671e-05
		7.29129	4.20207e-05											7.29129	4.94288e-05			7.29129	6.52667e-05
		7.3013	4.2082e-05											7.3013	4.95045e-05			7.3013	6.53663e-05
		7.31131	4.21434e-05											7.31131	4.95802e-05			7.31131	6.54659e-05
		7.32132	4.22047e-05											7.32132	4.96559e-05			7.32132	6.55655e-05
		7.33133	4.2266e-05											7.33133	4.97316e-05			7.33133	6.56651e-05
		7.34134	4.23273e-05											7.34134	4.98073e-05			7.34134	6.57647e-05
		7.35135	4.23887e-05											7.35135	4.9883e-05			7.35135	6.58643e-05
		7.36136	4.245e-05											7.36136	4.99587e-05			7.36136	6.59639e-05
		7.37137	4.25113e-05											7.37137	5.00344e-05			7.37137	6.60636e-05
		7.38138	4.25726e-05											7.38138	5.01101e-05			7.38138	6.61632e-05
		7.39139	4.2634e-05											7.39139	5.01858e-05			7.39139	6.62628e-05
		7.4014	4.26953e-05											7.4014	5.02615e-05			7.4014	6.63624e-05
		7.41141	4.27566e-05											7.41141	5.03372e-05			7.41141	6.6462e-05
		7.42142	4.28179e-05											7.42142	5.04129e-05			7.42142	6.65616e-05
		7.43143	4.28793e-05											7.43143	5.04886e-05			7.43143	6.66612e-05
		7.44144	4.29406e-05											7.44144	5.05643e-05			7.44144	6.67608e-05
		7.45145	4.30019e-05											7.45145	5.064e-05			7.45145	6.68604e-05
		7.46146	4.30632e-05											7.46146	5.07157e-05			7.46146	6.696e-05
		7.47147	4.31246e-05											7.47147	5.07914e-05			7.47147	6.70596e-05
		7.48148	4.31859e-05											7.48148	5.08671e-05			7.48148	6.71592e-05
		7.49149	4.32472e-05											7.49149	5.09428e-05			7.49149	6.72588e-05
		7.5015	4.33085e-05											7.5015	5.10185e-05			7.5015	6.73584e-05
		7.51151	4.33699e-05											7.51151	5.10942e-05			7.51151	6.7458e-05
		7.52152	4.34312e-05											7.52152	5.11699e-05			7.52152	6.75577e-05
		7.53153	4.34925e-05											7.53153	5.12456e-05			7.53153	6.76573e-05
		7.54154	4.35538e-05											7.54154	5.13213e-05			7.54154	6.77569e-05
		7.55155	4.36152e-05											7.55155	5.1397e-05			7.55155	6.78565e-05
		7.56156	4.36765e-05											7.56156	5.14727e-05			7.56156	6.79561e-05
		7.57157	4.37378e-05											7.57157	5.15484e-05			7.57157	6.80557e-05
		7.58158	4.37991e-05											7.58158	5.16241e-05			7.58158	6.81553e-05
		7.59159	4.38604e-05											7.59159	5.16998e-05			7.59159	6.82549e-05
		7.6016	4.39218e-05											7.6016	5.17755e-05			7.6016	6.83545e-05
		7.61161	4.39831e-05											7.61161	5.18512e-05			7.61161	6.84541e-05
		7.62162	4.40444e-05											7.62162	5.19269e-05			7.62162	6.85537e-05
		7.63163	4.41057e-05											7.63163	5.20026e-05			7.63163	6.86533e-05
		7.64164	4.41671e-05											7.64164	5.20783e-05			7.64164	6.87529e-05
		7.65165	4.42284e-05											7.65165	5.2154e-05			7.65165	6.88525e-05
		7.66166	4.42897e-05											7.66166	5.22297e-05			7.66166	6.89521e-05
		7.67167	4.4351e-05											7.67167	5.23054e-05			7.67167	6.90518e-05
		7.68168	4.44124e-05											7.68168	5.23811e-05			7.68168	6.91514e-05
		7.69169	4.44737e-05											7.69169	5.24568e-05			7.69169	6.9251e-05
		7.7017	4.4535e-05											7.7017	5.25325e-05			7.7017	6.93506e-05
		7.71171	4.45963e-05											7.71171	5.26082e-05			7.71171	6.94502e-05
		7.72172	4.46577e-05											7.72172	5.26839e-05			7.72172	6.95498e-05
		7.73173	4.4719e-05											7.73173	5.27596e-05			7.73173	6.96494e-05
		7.74174	4.47803e-05											7.74174	5.28353e-05			7.74174	6.9749e-05
		7.75175	4.48416e-05											7.75175	5.2911e-05			7.75175	6.98486e-05
		7.76176	4.4903e-05											7.76176	5.29867e-05			7.76176	6.99482e-05
		7.77177	4.49643e-05											7.77177	5.30624e-05			7.77177	7.00478e-05
		7.78178	4.50256e-05											7.78178	5.31381e-05			7.78178	7.01474e-05
		7.79179	4.50869e-05											7.79179	5.32138e-05			7.79179	7.0247e-05
		7.8018	4.51483e-05											7.8018	5.32895e-05			7.8018	7.03466e-05
		7.81181	4.52096e-05											7.81181	5.33652e-05			7.81181	7.04463e-05
		7.82182	4.52709e-05											7.82182	5.34409e-05			7.82182	7.05459e-05
		7.83183	4.53322e-05											7.83183	5.35166e-05			7.83183	7.06455e-05
		7.84184	4.53936e-05											7.84184	5.35923e-05			7.84184	7.07451e-05
		7.85185	4.54549e-05											7.85185	5.3668e-05			7.85185	7.08447e-05
		7.86186	4.55162e-05											7.86186	5.37437e-05			7.86186	7.09443e-05
		7.87187	4.55775e-05											7.87187	5.38194e-05			7.87187	7.10439e-05
		7.88188	4.56389e-05											7.88188	5.38951e-05			7.88188	7.11435e-05
		7.89189	4.57002e-05											7.89189	5.39708e-05			7.89189	7.12431e-05
		7.9019	4.57615e-05											7.9019	5.40465e-05			7.9019	7.13427e-05
		7.91191	4.58228e-05											7.91191	5.41222e-05			7.91191	7.14423e-05
		7.92192	4.58841e-05											7.92192	5.41979e-05			7.92192	7.15419e-05
		7.93193	4.59455e-05											7.93193	5.42736e-05			7.93193	7.16415e-05
		7.94194	4.60068e-05											7.94194	5.43493e-05			7.94194	7.17411e-05
		7.95195	4.60681e-05											7.95195	5.4425e-05			7.95195	7.18407e-05
		7.96196	4.61294e-05											7.96196	5.45007e-05			7.96196	7.19404e-05
		7.97197	4.61908e-05											7.97197	5.45764e-05			7.97197	7.204e-05
		7.98198	4.62521e-05											7.98198	5.46521e-05			7.98198	7.21396e-05
		7.99199	4.63134e-05											7.99199	5.47278e-05			7.99199	7.22392e-05
		8.002	4.63747e-05											8.002	5.48035e-05			8.002	7.23388e-05
		8.01201	4.64361e-05											8.01201	5.48792e-05			8.01201	7.24384e-05
		8.02202	4.64974e-05											8.02202	5.49549e-05			8.02202	7.2538e-05
		8.03203	4.65587e-05											8.03203	5.50306e-05			8.03203	7.26376e-05
		8.04204	4.662e-05											8.04204	5.51063e-05			8.04204	7.27372e-05
		8.05205	4.66814e-05											8.05205	5.5182e-05			8.05205	7.28368e-05
		8.06206	4.67427e-05											8.06206	5.52577e-05			8.06206	7.29364e-05
		8.07207	4.6804e-05											8.07207	5.53334e-05			8.07207	7.3036e-05
		8.08208	4.68653e-05											8.08208	5.54091e-05			8.08208	7.31356e-05
		8.09209	4.69267e-05											8.09209	5.54848e-05			8.09209	7.32352e-05
		8.1021	4.6988e-05											8.1021	5.55605e-05			8.1021	7.33348e-05
		8.11211	4.70493e-05											8.11211	5.56362e-05			8.11211	7.34345e-05
		8.12212	4.71106e-05											8.12212	5.57119e-05			8.12212	7.35341e-05
		8.13213	4.7172e-05											8.13213	5.57876e-05			8.13213	7.36337e-05
		8.14214	4.72333e-05											8.14214	5.58633e-05			8.14214	7.37333e-05
		8.15215	4.72946e-05											8.15215	5.5939e-05			8.15215	7.38329e-05
		8.16216	4.73559e-05											8.16216	5.60147e-05			8.16216	7.39325e-05
		8.17217	4.74173e-05											8.17217	5.60904e-05			8.17217	7.40321e-05
		8.18218	4.74786e-05											8.18218	5.61661e-05			8.18218	7.41317e-05
		8.19219	4.75399e-05											8.19219	5.62418e-05			8.19219	7.42313e-05
		8.2022	4.76012e-05											8.2022	5.63175e-05			8.2022	7.43309e-05
		8.21221	4.76625e-05											8.21221	5.63932e-05			8.21221	7.44305e-05
		8.22222	4.77239e-05											8.22222	5.64689e-05			8.22222	7.45301e-05
		8.23223	4.77852e-05											8.23223	5.65446e-05			8.23223	7.46297e-05
		8.24224	4.78465e-05											8.24224	5.66203e-05			8.24224	7.47293e-05
		8.25225	4.79078e-05											8.25225	5.6696e-05			8.25225	7.48289e-05
		8.26226	4.79692e-05											8.26226	5.67717e-05			8.26226	7.49286e-05
		8.27227	4.80305e-05											8.27227	5.68474e-05			8.27227	7.50282e-05
		8.28228	4.80918e-05											8.28228	5.69231e-05			8.28228	7.51278e-05
		8.29229	4.81531e-05											8.29229	5.69988e-05			8.29229	7.52274e-05
		8.3023	4.82145e-05											8.3023	5.70745e-05			8.3023	7.5327e-05
		8.31231	4.82758e-05											8.31231	5.71502e-05			8.31231	7.54266e-05
		8.32232	4.83371e-05											8.32232	5.72259e-05			8.32232	7.55262e-05
		8.33233	4.83984e-05											8.33233	5.73016e-05			8.33233	7.56258e-05
		8.34234	4.84598e-05											8.34234	5.73773e-05			8.34234	7.57254e-05
		8.35235	4.85211e-05											8.35235	5.7453e-05			8.35235	7.5825e-05
		8.36236	4.85824e-05											8.36236	5.75287e-05			8.36236	7.59246e-05
		8.37237	4.86437e-05											8.37237	5.76044e-05			8.37237	7.60242e-05
		8.38238	4.87051e-05											8.38238	5.76801e-05			8.38238	7.61238e-05
		8.39239	4.87664e-05											8.39239	5.77558e-05			8.39239	7.62234e-05
		8.4024	4.88277e-05											8.4024	5.78315e-05			8.4024	7.6323e-05
		8.41241	4.8889e-05											8.41241	5.79072e-05			8.41241	7.64227e-05
		8.42242	4.89504e-05											8.42242	5.79829e-05			8.42242	7.65223e-05
		8.43243	4.90117e-05											8.43243	5.80586e-05			8.43243	7.66219e-05
		8.44244	4.9073e-05											8.44244	5.81343e-05			8.44244	7.67215e-05
		8.45245	4.91343e-05											8.45245	5.821e-05			8.45245	7.68211e-05
		8.46246	4.91957e-05											8.46246	5.82857e-05			8.46246	7.69207e-05
		8.47247	4.9257e-05											8.47247	5.83614e-05			8.47247	7.70203e-05
		8.48248	4.93183e-05											8.48248	5.84371e-05			8.48248	7.71199e-05
		8.49249	4.93796e-05											8.49249	5.85128e-05			8.49249	7.72195e-05
		8.5025	4.9441e-05											8.5025	5.85885e-05			8.5025	7.73191e-05
		8.51251	4.95023e-05											8.51251	5.86642e-05			8.51251	7.74187e-05
		8.52252	4.95636e-05											8.52252	5.87399e-05			8.52252	7.75183e-05
		8.53253	4.96249e-05											8.53253	5.88156e-05			8.53253	7.76179e-05
		8.54254	4.96862e-05											8.54254	5.88913e-05			8.54254	7.77175e-05
		8.55255	4.97476e-05											8.55255	5.8967e-05			8.55255	7.78171e-05
		8.56256	4.98089e-05											8.56256	5.90427e-05			8.56256	7.79168e-05
		8.57257	4.98702e-05											8.57257	5.91184e-05			8.57257	7.80164e-05
		8.58258	4.99315e-05											8.58258	5.91941e-05			8.58258	7.8116e-05
		8.59259	4.99929e-05											8.59259	5.92698e-05			8.59259	7.82156e-05
		8.6026	5.00542e-05											8.6026	5.93455e-05			8.6026	7.83152e-05
		8.61261	5.01155e-05											8.61261	5.94212e-05			8.61261	7.84148e-05
		8.62262	5.01768e-05											8.62262	5.94969e-05			8.62262	7.85144e-05
		8.63263	5.02382e-05											8.63263	5.95726e-05			8.63263	7.8614e-05
		8.64264	5.02995e-05											8.64264	5.96483e-05			8.64264	7.87136e-05
		8.65265	5.03608e-05											8.65265	5.9724e-05			8.65265	7.88132e-05
		8.66266	5.04221e-05											8.66266	5.97997e-05			8.66266	7.89128e-05
		8.67267	5.04835e-05											8.67267	5.98754e-05			8.67267	7.90124e-05
		8.68268	5.05448e-05											8.68268	5.99511e-05			8.68268	7.9112e-05
		8.69269	5.06061e-05											8.69269	6.00268e-05			8.69269	7.92116e-05
		8.7027	5.06674e-05											8.7027	6.01025e-05			8.7027	7.93113e-05
		8.71271	5.07288e-05											8.71271	6.01782e-05			8.71271	7.94109e-05
		8.72272	5.07901e-05											8.72272	6.02539e-05			8.72272	7.95105e-05
		8.73273	5.08514e-05											8.73273	6.03296e-05			8.73273	7.96101e-05
		8.74274	5.09127e-05											8.74274	6.04053e-05			8.74274	7.97097e-05
		8.75275	5.09741e-05											8.75275	6.0481e-05			8.75275	7.98093e-05
		8.76276	5.10354e-05											8.76276	6.05567e-05			8.76276	7.99089e-05
		8.77277	5.10967e-05											8.77277	6.06324e-05			8.77277	8.00085e-05
		8.78278	5.1158e-05											8.78278	6.07081e-05			8.78278	8.01081e-05
		8.79279	5.12194e-05											8.79279	6.07838e-05			8.79279	8.02077e-05
		8.8028	5.12807e-05											8.8028	6.08595e-05			8.8028	8.03073e-05
		8.81281	5.1342e-05											8.81281	6.09352e-05			8.81281	8.04069e-05
		8.82282	5.14033e-05											8.82282	6.10109e-05			8.82282	8.05065e-05
		8.83283	5.14646e-05											8.83283	6.10866e-05			8.83283	8.06061e-05
		8.84284	5.1526e-05											8.84284	6.11623e-05			8.84284	8.07057e-05
		8.85285	5.15873e-05											8.85285	6.1238e-05			8.85285	8.08054e-05
		8.86286	5.16486e-05											8.86286	6.13137e-05			8.86286	8.0905e-05
		8.87287	5.17099e-05											8.87287	6.13894e-05			8.87287	8.10046e-05
		8.88288	5.17713e-05											8.88288	6.14651e-05			8.88288	8.11042e-05
		8.89289	5.18326e-05											8.89289	6.15408e-05			8.89289	8.12038e-05
		8.9029	5.18939e-05											8.9029	6.16165e-05			8.9029	8.13034e-05
		8.91291	5.19552e-05											8.91291	6.16922e-05			8.91291	8.1403e-05
		8.92292	5.20166e-05											8.92292	6.17679e-05			8.92292	8.15026e-05
		8.93293	5.20779e-05											8.93293	6.18436e-05			8.93293	8.16022e-05
		8.94294	5.21392e-05											8.94294	6.19193e-05			8.94294	8.17018e-05
		8.95295	5.22005e-05											8.95295	6.1995e-05			8.95295	8.18014e-05
		8.96296	5.22619e-05											8.96296	6.20707e-05			8.96296	8.1901e-05
		8.97297	5.23232e-05											8.97297	6.21464e-05			8.97297	8.20006e-05
		8.98298	5.23845e-05											8.98298	6.22221e-05			8.98298	8.21002e-05
		8.99299	5.24458e-05											8.99299	6.22978e-05			8.99299	8.21998e-05
		9.003	5.25072e-05											9.003	6.23735e-05			9.003	8.22995e-05
		9.01301	5.25685e-05											9.01301	6.24492e-05			9.01301	8.23991e-05
		9.02302	5.26298e-05											9.02302	6.25249e-05			9.02302	8.24987e-05
		9.03303	5.26911e-05											9.03303	6.26006e-05			9.03303	8.25983e-05
		9.04304	5.27525e-05											9.04304	6.26763e-05			9.04304	8.26979e-05
		9.05305	5.28138e-05											9.05305	6.2752e-05			9.05305	8.27975e-05
		9.06306	5.28751e-05											9.06306	6.28277e-05			9.06306	8.28971e-05
		9.07307	5.29364e-05											9.07307	6.29034e-05			9.07307	8.29967e-05
		9.08308	5.29978e-05											9.08308	6.29791e-05			9.08308	8.30963e-05
		9.09309	5.30591e-05											9.09309	6.30548e-05			9.09309	8.31959e-05
		9.1031	5.31204e-05											9.1031	6.31305e-05			9.1031	8.32955e-05
		9.11311	5.31817e-05											9.11311	6.32062e-05			9.11311	8.33951e-05
		9.12312	5.3243e-05											9.12312	6.32819e-05			9.12312	8.34947e-05
		9.13313	5.33044e-05											9.13313	6.33576e-05			9.13313	8.35943e-05
		9.14314	5.33657e-05											9.14314	6.34333e-05			9.14314	8.36939e-05
		9.15315	5.3427e-05											9.15315	6.3509e-05			9.15315	8.37936e-05
		9.16316	5.34883e-05											9.16316	6.35847e-05			9.16316	8.38932e-05
		9.17317	5.35497e-05											9.17317	6.36604e-05			9.17317	8.39928e-05
		9.18318	5.3611e-05											9.18318	6.37361e-05			9.18318	8.40924e-05
		9.19319	5.36723e-05											9.19319	6.38118e-05			9.19319	8.4192e-05
		9.2032	5.37336e-05											9.2032	6.38875e-05			9.2032	8.42916e-05
		9.21321	5.3795e-05											9.21321	6.39632e-05			9.21321	8.43912e-05
		9.22322	5.38563e-05											9.22322	6.40389e-05			9.22322	8.44908e-05
		9.23323	5.39176e-05											9.23323	6.41146e-05			9.23323	8.45904e-05
		9.24324	5.39789e-05											9.24324	6.41903e-05			9.24324	8.469e-05
		9.25325	5.40403e-05											9.25325	6.4266e-05			9.25325	8.47896e-05
		9.26326	5.41016e-05											9.26326	6.43417e-05			9.26326	8.48892e-05
		9.27327	5.41629e-05											9.27327	6.44174e-05			9.27327	8.49888e-05
		9.28328	5.42242e-05											9.28328	6.44931e-05			9.28328	8.50884e-05
		9.29329	5.42856e-05											9.29329	6.45688e-05			9.29329	8.5188e-05
		9.3033	5.43469e-05											9.3033	6.46445e-05			9.3033	8.52877e-05
		9.31331	5.44082e-05											9.31331	6.47202e-05			9.31331	8.53873e-05
		9.32332	5.44695e-05											9.32332	6.47959e-05			9.32332	8.54869e-05
		9.33333	5.45309e-05											9.33333	6.48716e-05			9.33333	8.55865e-05
		9.34334	5.45922e-05											9.34334	6.49473e-05			9.34334	8.56861e-05
		9.35335	5.46535e-05											9.35335	6.5023e-05			9.35335	8.57857e-05
		9.36336	5.47148e-05											9.36336	6.50987e-05			9.36336	8.58853e-05
		9.37337	5.47762e-05											9.37337	6.51744e-05			9.37337	8.59849e-05
		9.38338	5.48375e-05											9.38338	6.52501e-05			9.38338	8.60845e-05
		9.39339	5.48988e-05											9.39339	6.53258e-05			9.39339	8.61841e-05
		9.4034	5.49601e-05											9.4034	6.54015e-05			9.4034	8.62837e-05
		9.41341	5.50215e-05											9.41341	6.54772e-05			9.41341	8.63833e-05
		9.42342	5.50828e-05											9.42342	6.55529e-05			9.42342	8.64829e-05
		9.43343	5.51441e-05											9.43343	6.56286e-05			9.43343	8.65825e-05
		9.44344	5.52054e-05											9.44344	6.57043e-05			9.44344	8.66822e-05
		9.45345	5.52667e-05											9.45345	6.578e-05			9.45345	8.67818e-05
		9.46346	5.53281e-05											9.46346	6.58557e-05			9.46346	8.68814e-05
		9.47347	5.53894e-05											9.47347	6.59314e-05			9.47347	8.6981e-05
		9.48348	5.54507e-05											9.48348	6.60071e-05			9.48348	8.70806e-05
		9.49349	5.5512e-05											9.49349	6.60828e-05			9.49349	8.71802e-05
		9.5035	5.55734e-05											9.5035	6.61585e-05			9.5035	8.72798e-05
		9.51351	5.56347e-05											9.51351	6.62342e-05			9.51351	8.73794e-05
		9.52352	5.5696e-05											9.52352	6.63099e-05			9.52352	8.7479e-05
		9.53353	5.57573e-05											9.53353	6.63856e-05			9.53353	8.75786e-05
		9.54354	5.58187e-05											9.54354	6.64613e-05			9.54354	8.76782e-05
		9.55355	5.588e-05											9.55355	6.6537e-05			9.55355	8.77778e-05
		9.56356	5.59413e-05											9.56356	6.66127e-05			9.56356	8.78774e-05
		9.57357	5.60026e-05											9.57357	6.66884e-05			9.57357	8.7977e-05
		9.58358	5.6064e-05											9.58358	6.67641e-05			9.58358	8.80766e-05
		9.59359	5.61253e-05											9.59359	6.68398e-05			9.59359	8.81763e-05
		9.6036	5.61866e-05											9.6036	6.69155e-05			9.6036	8.82759e-05
		9.61361	5.62479e-05											9.61361	6.69912e-05			9.61361	8.83755e-05
		9.62362	5.63093e-05											9.62362	6.70669e-05			9.62362	8.84751e-05
		9.63363	5.63706e-05											9.63363	6.71426e-05			9.63363	8.85747e-05
		9.64364	5.64319e-05											9.64364	6.72183e-05			9.64364	8.86743e-05
		9.65365	5.64932e-05											9.65365	6.7294e-05			9.65365	8.87739e-05
		9.66366	5.65546e-05											9.66366	6.73697e-05			9.66366	8.88735e-05
		9.67367	5.66159e-05											9.67367	6.74454e-05			9.67367	8.89731e-05
		9.68368	5.66772e-05											9.68368	6.75211e-05			9.68368	8.90727e-05
		9.69369	5.67385e-05											9.69369	6.75968e-05			9.69369	8.91723e-05
		9.7037	5.67999e-05											9.7037	6.76725e-05			9.7037	8.92719e-05
		9.71371	5.68612e-05											9.71371	6.77482e-05			9.71371	8.93715e-05
		9.72372	5.69225e-05											9.72372	6.78239e-05			9.72372	8.94711e-05
		9.73373	5.69838e-05											9.73373	6.78996e-05			9.73373	8.95707e-05
		9.74374	5.70451e-05											9.74374	6.79753e-05			9.74374	8.96704e-05
		9.75375	5.71065e-05											9.75375	6.8051e-05			9.75375	8.977e-05
		9.76376	5.71678e-05											9.76376	6.81267e-05			9.76376	8.98696e-05
		9.77377	5.72291e-05											9.77377	6.82024e-05			9.77377	8.99692e-05
		9.78378	5.72904e-05											9.78378	6.82781e-05			9.78378	9.00688e-05
		9.79379	5.73518e-05											9.79379	6.83538e-05			9.79379	9.01684e-05
		9.8038	5.74131e-05											9.8038	6.84295e-05			9.8038	9.0268e-05
		9.81381	5.74744e-05											9.81381	6.85052e-05			9.81381	9.03676e-05
		9.82382	5.75357e-05											9.82382	6.85809e-05			9.82382	9.04672e-05
		9.83383	5.75971e-05											9.83383	6.86566e-05			9.83383	9.05668e-05
		9.84384	5.76584e-05											9.84384	6.87323e-05			9.84384	9.06664e-05
		9.85385	5.77197e-05											9.85385	6.8808e-05			9.85385	9.0766e-05
		9.86386	5.7781e-05											9.86386	6.88837e-05			9.86386	9.08656e-05
		9.87387	5.78424e-05											9.87387	6.89594e-05			9.87387	9.09652e-05
		9.88388	5.79037e-05											9.88388	6.90351e-05			9.88388	9.10648e-05
		9.89389	5.7965e-05											9.89389	6.91108e-05			9.89389	9.11645e-05
		9.9039	5.80263e-05											9.9039	6.91865e-05			9.9039	9.12641e-05
		9.91391	5.80877e-05											9.91391	6.92622e-05			9.91391	9.13637e-05
		9.92392	5.8149e-05											9.92392	6.93379e-05			9.92392	9.14633e-05
		9.93393	5.82103e-05											9.93393	6.94136e-05			9.93393	9.15629e-05
		9.94394	5.82716e-05											9.94394	6.94893e-05			9.94394	9.16625e-05
		9.95395	5.8333e-05											9.95395	6.9565e-05			9.95395	9.17621e-05
		9.96396	5.83943e-05											9.96396	6.96407e-05			9.96396	9.18617e-05
		9.97397	5.84556e-05											9.97397	6.97164e-05			9.97397	9.19613e-05
		9.98398	5.85169e-05											9.98398	6.97921e-05			9.98398	9.20609e-05
		9.99399	5.85783e-05											9.99399	6.98678e-05			9.99399	9.21605e-05
		10.004	5.86396e-05											10.004	6.99435e-05			10.004	9.22601e-05
		10.014	5.87009e-05											10.014	7.00192e-05			10.014	9.23597e-05
		10.024	5.87622e-05											10.024	7.00949e-05			10.024	9.24593e-05
		10.034	5.88235e-05											10.034	7.01706e-05			10.034	9.25589e-05
		10.044	5.88849e-05											10.044	7.02463e-05			10.044	9.26586e-05
		10.0541	5.89462e-05											10.0541	7.0322e-05			10.0541	9.27582e-05
		10.0641	5.90075e-05											10.0641	7.03977e-05			10.0641	9.28578e-05
		10.0741	5.90688e-05											10.0741	7.04734e-05			10.0741	9.29574e-05
		10.0841	5.91302e-05											10.0841	7.05491e-05			10.0841	9.3057e-05
		10.0941	5.91915e-05											10.0941	7.06248e-05			10.0941	9.31566e-05
		10.1041	5.92528e-05											10.1041	7.07005e-05			10.1041	9.32562e-05
		10.1141	5.93141e-05											10.1141	7.07762e-05			10.1141	9.33558e-05
		10.1241	5.93755e-05											10.1241	7.08519e-05			10.1241	9.34554e-05
		10.1341	5.94368e-05											10.1341	7.09276e-05			10.1341	9.3555e-05
		10.1441	5.94981e-05											10.1441	7.10033e-05			10.1441	9.36546e-05
		10.1541	5.95594e-05											10.1541	7.1079e-05			10.1541	9.37542e-05
		10.1642	5.96208e-05											10.1642	7.11547e-05			10.1642	9.38538e-05
		10.1742	5.96821e-05											10.1742	7.12304e-05			10.1742	9.39534e-05
		10.1842	5.97434e-05											10.1842	7.13061e-05			10.1842	9.4053e-05
		10.1942	5.98047e-05											10.1942	7.13818e-05			10.1942	9.41527e-05
		10.2042	5.98661e-05											10.2042	7.14575e-05			10.2042	9.42523e-05
		10.2142	5.99274e-05											10.2142	7.15332e-05			10.2142	9.43519e-05
		10.2242	5.99887e-05											10.2242	7.16089e-05			10.2242	9.44515e-05
		10.2342	6.005e-05											10.2342	7.16846e-05			10.2342	9.45511e-05
		10.2442	6.01114e-05											10.2442	7.17603e-05			10.2442	9.46507e-05
		10.2543	6.01727e-05											10.2543	7.1836e-05			10.2543	9.47503e-05
		10.2643	6.0234e-05											10.2643	7.19117e-05			10.2643	9.48499e-05
		10.2743	6.02953e-05											10.2743	7.19874e-05			10.2743	9.49495e-05
		10.2843	6.03567e-05											10.2843	7.20631e-05			10.2843	9.50491e-05
		10.2943	6.0418e-05											10.2943	7.21388e-05			10.2943	9.51487e-05
		10.3043	6.04793e-05											10.3043	7.22145e-05			10.3043	9.52483e-05
		10.3143	6.05406e-05											10.3143	7.22902e-05			10.3143	9.53479e-05
		10.3243	6.0602e-05											10.3243	7.23659e-05			10.3243	9.54475e-05
		10.3343	6.06633e-05											10.3343	7.24416e-05			10.3343	9.55472e-05
		10.3443	6.07246e-05											10.3443	7.25173e-05			10.3443	9.56468e-05
		10.3544	6.07859e-05											10.3544	7.2593e-05			10.3544	9.57464e-05
		10.3644	6.08472e-05											10.3644	7.26687e-05			10.3644	9.5846e-05
		10.3744	6.09086e-05											10.3744	7.27444e-05			10.3744	9.59456e-05
		10.3844	6.09699e-05											10.3844	7.28201e-05			10.3844	9.60452e-05
		10.3944	6.10312e-05											10.3944	7.28958e-05			10.3944	9.61448e-05
		10.4044	6.10925e-05											10.4044	7.29715e-05			10.4044	9.62444e-05
		10.4144	6.11539e-05											10.4144	7.30472e-05			10.4144	9.6344e-05
		10.4244	6.12152e-05											10.4244	7.31229e-05			10.4244	9.64436e-05
		10.4344	6.12765e-05											10.4344	7.31986e-05			10.4344	9.65432e-05
		10.4444	6.13378e-05											10.4444	7.32743e-05			10.4444	9.66428e-05
		10.4544	6.13992e-05											10.4544	7.335e-05			10.4544	9.67424e-05
		10.4645	6.14605e-05											10.4645	7.34257e-05			10.4645	9.6842e-05
		10.4745	6.15218e-05											10.4745	7.35014e-05			10.4745	9.69416e-05
		10.4845	6.15831e-05											10.4845	7.35771e-05			10.4845	9.70413e-05
		10.4945	6.16445e-05											10.4945	7.36528e-05			10.4945	9.71409e-05
		10.5045	6.17058e-05											10.5045	7.37285e-05			10.5045	9.72405e-05
		10.5145	6.17671e-05											10.5145	7.38042e-05			10.5145	9.73401e-05
		10.5245	6.18284e-05											10.5245	7.38799e-05			10.5245	9.74397e-05
		10.5345	6.18898e-05											10.5345	7.39556e-05			10.5345	9.75393e-05
		10.5445	6.19511e-05											10.5445	7.40313e-05			10.5445	9.76389e-05
		10.5546	6.20124e-05											10.5546	7.4107e-05			10.5546	9.77385e-05
		10.5646	6.20737e-05											10.5646	7.41827e-05			10.5646	9.78381e-05
		10.5746	6.21351e-05											10.5746	7.42584e-05			10.5746	9.79377e-05
		10.5846	6.21964e-05											10.5846	7.43341e-05			10.5846	9.80373e-05
		10.5946	6.22577e-05											10.5946	7.44098e-05			10.5946	9.81369e-05
		10.6046	6.2319e-05											10.6046	7.44855e-05			10.6046	9.82365e-05
		10.6146	6.23804e-05											10.6146	7.45612e-05			10.6146	9.83361e-05
		10.6246	6.24417e-05											10.6246	7.46369e-05			10.6246	9.84357e-05
		10.6346	6.2503e-05											10.6346	7.47126e-05			10.6346	9.85354e-05
		10.6446	6.25643e-05											10.6446	7.47883e-05			10.6446	9.8635e-05
		10.6547	6.26256e-05											10.6547	7.4864e-05			10.6547	9.87346e-05
		10.6647	6.2687e-05											10.6647	7.49397e-05			10.6647	9.88342e-05
		10.6747	6.27483e-05											10.6747	7.50154e-05			10.6747	9.89338e-05
		10.6847	6.28096e-05											10.6847	7.50911e-05			10.6847	9.90334e-05
		10.6947	6.28709e-05											10.6947	7.51668e-05			10.6947	9.9133e-05
		10.7047	6.29323e-05											10.7047	7.52425e-05			10.7047	9.92326e-05
		10.7147	6.29936e-05											10.7147	7.53182e-05			10.7147	9.93322e-05
		10.7247	6.30549e-05											10.7247	7.53939e-05			10.7247	9.94318e-05
		10.7347	6.31162e-05											10.7347	7.54696e-05			10.7347	9.95314e-05
		10.7447	6.31776e-05											10.7447	7.55453e-05			10.7447	9.9631e-05
		10.7547	6.32389e-05											10.7547	7.5621e-05			10.7547	9.97306e-05
		10.7648	6.33002e-05											10.7648	7.56967e-05			10.7648	9.98302e-05
		10.7748	6.33615e-05											10.7748	7.57724e-05			10.7748	9.99298e-05
		10.7848	6.34229e-05											10.7848	7.58481e-05			10.7848	0.000100029
		10.7948	6.34842e-05											10.7948	7.59238e-05			10.7948	0.000100129
		10.8048	6.35455e-05											10.8048	7.59995e-05			10.8048	0.000100229
		10.8148	6.36068e-05											10.8148	7.60752e-05			10.8148	0.000100328
		10.8248	6.36682e-05											10.8248	7.61509e-05			10.8248	0.000100428
		10.8348	6.37295e-05											10.8348	7.62266e-05			10.8348	0.000100527
		10.8448	6.37908e-05											10.8448	7.63023e-05			10.8448	0.000100627
		10.8549	6.38521e-05											10.8549	7.6378e-05			10.8549	0.000100727
		10.8649	6.39135e-05											10.8649	7.64537e-05			10.8649	0.000100826
		10.8749	6.39748e-05											10.8749	7.65294e-05			10.8749	0.000100926
		10.8849	6.40361e-05											10.8849	7.66051e-05			10.8849	0.000101026
		10.8949	6.40974e-05											10.8949	7.66808e-05			10.8949	0.000101125
		10.9049	6.41588e-05											10.9049	7.67565e-05			10.9049	0.000101225
		10.9149	6.42201e-05											10.9149	7.68322e-05			10.9149	0.000101324
		10.9249	6.42814e-05											10.9249	7.69079e-05			10.9249	0.000101424
		10.9349	6.43427e-05											10.9349	7.69836e-05			10.9349	0.000101524
		10.9449	6.44041e-05											10.9449	7.70593e-05			10.9449	0.000101623
		10.955	6.44654e-05											10.955	7.7135e-05			10.955	0.000101723
		10.965	6.45267e-05											10.965	7.72107e-05			10.965	0.000101822
		10.975	6.4588e-05											10.975	7.72864e-05			10.975	0.000101922
		10.985	6.46493e-05											10.985	7.73621e-05			10.985	0.000102022
		10.995	6.47107e-05											10.995	7.74378e-05			10.995	0.000102121
		11.005	6.4772e-05											11.005	7.75135e-05			11.005	0.000102221
		11.015	6.48333e-05											11.015	7.75892e-05			11.015	0.00010232
		11.025	6.48946e-05											11.025	7.76649e-05			11.025	0.00010242
		11.035	6.4956e-05											11.035	7.77406e-05			11.035	0.00010252
		11.045	6.50173e-05											11.045	7.78163e-05			11.045	0.000102619
		11.0551	6.50786e-05											11.0551	7.7892e-05			11.0551	0.000102719
		11.0651	6.51399e-05											11.0651	7.79677e-05			11.0651	0.000102818
		11.0751	6.52013e-05											11.0751	7.80434e-05			11.0751	0.000102918
		11.0851	6.52626e-05											11.0851	7.81191e-05			11.0851	0.000103018
		11.0951	6.53239e-05											11.0951	7.81948e-05			11.0951	0.000103117
		11.1051	6.53852e-05											11.1051	7.82705e-05			11.1051	0.000103217
		11.1151	6.54466e-05											11.1151	7.83462e-05			11.1151	0.000103316
		11.1251	6.55079e-05											11.1251	7.84219e-05			11.1251	0.000103416
		11.1351	6.55692e-05											11.1351	7.84976e-05			11.1351	0.000103516
		11.1451	6.56305e-05											11.1451	7.85733e-05			11.1451	0.000103615
		11.1552	6.56919e-05											11.1552	7.8649e-05			11.1552	0.000103715
		11.1652	6.57532e-05											11.1652	7.87247e-05			11.1652	0.000103815
		11.1752	6.58145e-05											11.1752	7.88004e-05			11.1752	0.000103914
		11.1852	6.58758e-05											11.1852	7.88761e-05			11.1852	0.000104014
		11.1952	6.59372e-05											11.1952	7.89518e-05			11.1952	0.000104113
		11.2052	6.59985e-05											11.2052	7.90275e-05			11.2052	0.000104213
		11.2152	6.60598e-05											11.2152	7.91032e-05			11.2152	0.000104313
		11.2252	6.61211e-05											11.2252	7.91789e-05			11.2252	0.000104412
		11.2352	6.61825e-05											11.2352	7.92546e-05			11.2352	0.000104512
		11.2453	6.62438e-05											11.2453	7.93303e-05			11.2453	0.000104611
		11.2553	6.63051e-05											11.2553	7.9406e-05			11.2553	0.000104711
		11.2653	6.63664e-05											11.2653	7.94817e-05			11.2653	0.000104811
		11.2753	6.64277e-05											11.2753	7.95574e-05			11.2753	0.00010491
		11.2853	6.64891e-05											11.2853	7.96331e-05			11.2853	0.00010501
		11.2953	6.65504e-05											11.2953	7.97088e-05			11.2953	0.000105109
		11.3053	6.66117e-05											11.3053	7.97845e-05			11.3053	0.000105209
		11.3153	6.6673e-05											11.3153	7.98602e-05			11.3153	0.000105309
		11.3253	6.67344e-05											11.3253	7.99359e-05			11.3253	0.000105408
		11.3353	6.67957e-05											11.3353	8.00116e-05			11.3353	0.000105508
		11.3453	6.6857e-05											11.3453	8.00873e-05			11.3453	0.000105607
		11.3554	6.69183e-05											11.3554	8.0163e-05			11.3554	0.000105707
		11.3654	6.69797e-05											11.3654	8.02387e-05			11.3654	0.000105807
		11.3754	6.7041e-05											11.3754	8.03144e-05			11.3754	0.000105906
		11.3854	6.71023e-05											11.3854	8.03901e-05			11.3854	0.000106006
		11.3954	6.71636e-05											11.3954	8.04658e-05			11.3954	0.000106105
		11.4054	6.7225e-05											11.4054	8.05415e-05			11.4054	0.000106205
		11.4154	6.72863e-05											11.4154	8.06172e-05			11.4154	0.000106305
		11.4254	6.73476e-05											11.4254	8.06929e-05			11.4254	0.000106404
		11.4354	6.74089e-05											11.4354	8.07686e-05			11.4354	0.000106504
		11.4454	6.74703e-05											11.4454	8.08443e-05			11.4454	0.000106604
		11.4555	6.75316e-05											11.4555	8.092e-05			11.4555	0.000106703
		11.4655	6.75929e-05											11.4655	8.09957e-05			11.4655	0.000106803
		11.4755	6.76542e-05											11.4755	8.10714e-05			11.4755	0.000106902
		11.4855	6.77156e-05											11.4855	8.11471e-05			11.4855	0.000107002
		11.4955	6.77769e-05											11.4955	8.12228e-05			11.4955	0.000107102
		11.5055	6.78382e-05											11.5055	8.12985e-05			11.5055	0.000107201
		11.5155	6.78995e-05											11.5155	8.13742e-05			11.5155	0.000107301
		11.5255	6.79609e-05											11.5255	8.14499e-05			11.5255	0.0001074
		11.5355	6.80222e-05											11.5355	8.15256e-05			11.5355	0.0001075
		11.5456	6.80835e-05											11.5456	8.16013e-05			11.5456	0.0001076
		11.5556	6.81448e-05											11.5556	8.1677e-05			11.5556	0.000107699
		11.5656	6.82061e-05											11.5656	8.17527e-05			11.5656	0.000107799
		11.5756	6.82675e-05											11.5756	8.18284e-05			11.5756	0.000107898
		11.5856	6.83288e-05											11.5856	8.19041e-05			11.5856	0.000107998
		11.5956	6.83901e-05											11.5956	8.19798e-05			11.5956	0.000108098
		11.6056	6.84514e-05											11.6056	8.20555e-05			11.6056	0.000108197
		11.6156	6.85128e-05											11.6156	8.21312e-05			11.6156	0.000108297
		11.6256	6.85741e-05											11.6256	8.22069e-05			11.6256	0.000108396
		11.6356	6.86354e-05											11.6356	8.22826e-05			11.6356	0.000108496
		11.6456	6.86967e-05											11.6456	8.23583e-05			11.6456	0.000108596
		11.6557	6.87581e-05											11.6557	8.2434e-05			11.6557	0.000108695
		11.6657	6.88194e-05											11.6657	8.25097e-05			11.6657	0.000108795
		11.6757	6.88807e-05											11.6757	8.25854e-05			11.6757	0.000108894
		11.6857	6.8942e-05											11.6857	8.26611e-05			11.6857	0.000108994
		11.6957	6.90034e-05											11.6957	8.27368e-05			11.6957	0.000109094
		11.7057	6.90647e-05											11.7057	8.28125e-05			11.7057	0.000109193
		11.7157	6.9126e-05											11.7157	8.28882e-05			11.7157	0.000109293
		11.7257	6.91873e-05											11.7257	8.29639e-05			11.7257	0.000109392
		11.7357	6.92487e-05											11.7357	8.30396e-05			11.7357	0.000109492
		11.7457	6.931e-05											11.7457	8.31153e-05			11.7457	0.000109592
		11.7558	6.93713e-05											11.7558	8.3191e-05			11.7558	0.000109691
		11.7658	6.94326e-05											11.7658	8.32667e-05			11.7658	0.000109791
		11.7758	6.9494e-05											11.7758	8.33424e-05			11.7758	0.000109891
		11.7858	6.95553e-05											11.7858	8.34181e-05			11.7858	0.00010999
		11.7958	6.96166e-05											11.7958	8.34938e-05			11.7958	0.00011009
		11.8058	6.96779e-05											11.8058	8.35695e-05			11.8058	0.000110189
		11.8158	6.97393e-05											11.8158	8.36452e-05			11.8158	0.000110289
		11.8258	6.98006e-05											11.8258	8.37209e-05			11.8258	0.000110389
		11.8358	6.98619e-05											11.8358	8.37966e-05			11.8358	0.000110488
		11.8459	6.99232e-05											11.8459	8.38723e-05			11.8459	0.000110588
		11.8559	6.99846e-05											11.8559	8.3948e-05			11.8559	0.000110687
		11.8659	7.00459e-05											11.8659	8.40237e-05			11.8659	0.000110787
		11.8759	7.01072e-05											11.8759	8.40994e-05			11.8759	0.000110887
		11.8859	7.01685e-05											11.8859	8.41751e-05			11.8859	0.000110986
		11.8959	7.02298e-05											11.8959	8.42508e-05			11.8959	0.000111086
		11.9059	7.02912e-05											11.9059	8.43265e-05			11.9059	0.000111185
		11.9159	7.03525e-05											11.9159	8.44022e-05			11.9159	0.000111285
		11.9259	7.04138e-05											11.9259	8.44779e-05			11.9259	0.000111385
		11.9359	7.04751e-05											11.9359	8.45536e-05			11.9359	0.000111484
		11.9459	7.05365e-05											11.9459	8.46293e-05			11.9459	0.000111584
		11.956	7.05978e-05											11.956	8.4705e-05			11.956	0.000111683
		11.966	7.06591e-05											11.966	8.47807e-05			11.966	0.000111783
		11.976	7.07204e-05											11.976	8.48564e-05			11.976	0.000111883
		11.986	7.07818e-05											11.986	8.49321e-05			11.986	0.000111982
		11.996	7.08431e-05											11.996	8.50078e-05			11.996	0.000112082
		12.006	7.09044e-05											12.006	8.50835e-05			12.006	0.000112181
		12.016	7.09657e-05											12.016	8.51592e-05			12.016	0.000112281
		12.026	7.10271e-05											12.026	8.52349e-05			12.026	0.000112381
		12.036	7.10884e-05											12.036	8.53106e-05			12.036	0.00011248
		12.046	7.11497e-05											12.046	8.53863e-05			12.046	0.00011258
		12.0561	7.1211e-05											12.0561	8.5462e-05			12.0561	0.00011268
		12.0661	7.12724e-05											12.0661	8.55377e-05			12.0661	0.000112779
		12.0761	7.13337e-05											12.0761	8.56134e-05			12.0761	0.000112879
		12.0861	7.1395e-05											12.0861	8.56891e-05			12.0861	0.000112978
		12.0961	7.14563e-05											12.0961	8.57648e-05			12.0961	0.000113078
		12.1061	7.15177e-05											12.1061	8.58405e-05			12.1061	0.000113178
		12.1161	7.1579e-05											12.1161	8.59162e-05			12.1161	0.000113277
		12.1261	7.16403e-05											12.1261	8.59919e-05			12.1261	0.000113377
		12.1361	7.17016e-05											12.1361	8.60676e-05			12.1361	0.000113476
		12.1462	7.1763e-05											12.1462	8.61433e-05			12.1462	0.000113576
		12.1562	7.18243e-05											12.1562	8.6219e-05			12.1562	0.000113676
		12.1662	7.18856e-05											12.1662	8.62947e-05			12.1662	0.000113775
		12.1762	7.19469e-05											12.1762	8.63704e-05			12.1762	0.000113875
		12.1862	7.20082e-05											12.1862	8.64461e-05			12.1862	0.000113974
		12.1962	7.20696e-05											12.1962	8.65218e-05			12.1962	0.000114074
		12.2062	7.21309e-05											12.2062	8.65975e-05			12.2062	0.000114174
		12.2162	7.21922e-05											12.2162	8.66732e-05			12.2162	0.000114273
		12.2262	7.22535e-05											12.2262	8.67489e-05			12.2262	0.000114373
		12.2362	7.23149e-05											12.2362	8.68246e-05			12.2362	0.000114472
		12.2462	7.23762e-05											12.2462	8.69003e-05			12.2462	0.000114572
		12.2563	7.24375e-05											12.2563	8.6976e-05			12.2563	0.000114672
		12.2663	7.24988e-05											12.2663	8.70517e-05			12.2663	0.000114771
		12.2763	7.25602e-05											12.2763	8.71274e-05			12.2763	0.000114871
		12.2863	7.26215e-05											12.2863	8.72031e-05			12.2863	0.00011497
		12.2963	7.26828e-05											12.2963	8.72788e-05			12.2963	0.00011507
		12.3063	7.27441e-05											12.3063	8.73545e-05			12.3063	0.00011517
		12.3163	7.28055e-05											12.3163	8.74302e-05			12.3163	0.000115269
		12.3263	7.28668e-05											12.3263	8.75059e-05			12.3263	0.000115369
		12.3363	7.29281e-05											12.3363	8.75816e-05			12.3363	0.000115469
		12.3463	7.29894e-05											12.3463	8.76573e-05			12.3463	0.000115568
		12.3564	7.30508e-05											12.3564	8.7733e-05			12.3564	0.000115668
		12.3664	7.31121e-05											12.3664	8.78087e-05			12.3664	0.000115767
		12.3764	7.31734e-05											12.3764	8.78844e-05			12.3764	0.000115867
		12.3864	7.32347e-05											12.3864	8.79601e-05			12.3864	0.000115967
		12.3964	7.32961e-05											12.3964	8.80358e-05			12.3964	0.000116066
		12.4064	7.33574e-05											12.4064	8.81115e-05			12.4064	0.000116166
		12.4164	7.34187e-05											12.4164	8.81872e-05			12.4164	0.000116265
		12.4264	7.348e-05											12.4264	8.82629e-05			12.4264	0.000116365
		12.4364	7.35414e-05											12.4364	8.83386e-05			12.4364	0.000116465
		12.4465	7.36027e-05											12.4465	8.84143e-05			12.4465	0.000116564
		12.4565	7.3664e-05											12.4565	8.849e-05			12.4565	0.000116664
		12.4665	7.37253e-05											12.4665	8.85657e-05			12.4665	0.000116763
		12.4765	7.37867e-05											12.4765	8.86414e-05			12.4765	0.000116863
		12.4865	7.3848e-05											12.4865	8.87171e-05			12.4865	0.000116963
		12.4965	7.39093e-05											12.4965	8.87928e-05			12.4965	0.000117062
		12.5065	7.39706e-05											12.5065	8.88685e-05			12.5065	0.000117162
		12.5165	7.40319e-05											12.5165	8.89442e-05			12.5165	0.000117261
		12.5265	7.40933e-05											12.5265	8.90199e-05			12.5265	0.000117361
		12.5365	7.41546e-05											12.5365	8.90956e-05			12.5365	0.000117461
		12.5465	7.42159e-05											12.5465	8.91713e-05			12.5465	0.00011756
		12.5566	7.42772e-05											12.5566	8.9247e-05			12.5566	0.00011766
		12.5666	7.43386e-05											12.5666	8.93227e-05			12.5666	0.000117759
		12.5766	7.43999e-05											12.5766	8.93984e-05			12.5766	0.000117859
		12.5866	7.44612e-05											12.5866	8.94741e-05			12.5866	0.000117959
		12.5966	7.45225e-05											12.5966	8.95498e-05			12.5966	0.000118058
		12.6066	7.45839e-05											12.6066	8.96255e-05			12.6066	0.000118158
		12.6166	7.46452e-05											12.6166	8.97012e-05			12.6166	0.000118257
		12.6266	7.47065e-05											12.6266	8.97769e-05			12.6266	0.000118357
		12.6366	7.47678e-05											12.6366	8.98526e-05			12.6366	0.000118457
		12.6466	7.48292e-05											12.6466	8.99283e-05			12.6466	0.000118556
		12.6567	7.48905e-05											12.6567	9.0004e-05			12.6567	0.000118656
		12.6667	7.49518e-05											12.6667	9.00797e-05			12.6667	0.000118756
		12.6767	7.50131e-05											12.6767	9.01554e-05			12.6767	0.000118855
		12.6867	7.50745e-05											12.6867	9.02311e-05			12.6867	0.000118955
		12.6967	7.51358e-05											12.6967	9.03068e-05			12.6967	0.000119054
		12.7067	7.51971e-05											12.7067	9.03825e-05			12.7067	0.000119154
		12.7167	7.52584e-05											12.7167	9.04582e-05			12.7167	0.000119254
		12.7267	7.53198e-05											12.7267	9.05339e-05			12.7267	0.000119353
		12.7367	7.53811e-05											12.7367	9.06096e-05			12.7367	0.000119453
		12.7468	7.54424e-05											12.7468	9.06853e-05			12.7468	0.000119552
		12.7568	7.55037e-05											12.7568	9.0761e-05			12.7568	0.000119652
		12.7668	7.55651e-05											12.7668	9.08367e-05			12.7668	0.000119752
		12.7768	7.56264e-05											12.7768	9.09124e-05			12.7768	0.000119851
		12.7868	7.56877e-05											12.7868	9.09881e-05			12.7868	0.000119951
		12.7968	7.5749e-05											12.7968	9.10638e-05			12.7968	0.00012005
		12.8068	7.58103e-05											12.8068	9.11395e-05			12.8068	0.00012015
		12.8168	7.58717e-05											12.8168	9.12152e-05			12.8168	0.00012025
		12.8268	7.5933e-05											12.8268	9.12909e-05			12.8268	0.000120349
		12.8368	7.59943e-05											12.8368	9.13666e-05			12.8368	0.000120449
		12.8468	7.60556e-05											12.8468	9.14423e-05			12.8468	0.000120548
		12.8569	7.6117e-05											12.8569	9.1518e-05			12.8569	0.000120648
		12.8669	7.61783e-05											12.8669	9.15937e-05			12.8669	0.000120748
		12.8769	7.62396e-05											12.8769	9.16694e-05			12.8769	0.000120847
		12.8869	7.63009e-05											12.8869	9.17451e-05			12.8869	0.000120947
		12.8969	7.63623e-05											12.8969	9.18208e-05			12.8969	0.000121046
		12.9069	7.64236e-05											12.9069	9.18965e-05			12.9069	0.000121146
		12.9169	7.64849e-05											12.9169	9.19722e-05			12.9169	0.000121246
		12.9269	7.65462e-05											12.9269	9.20479e-05			12.9269	0.000121345
		12.9369	7.66076e-05											12.9369	9.21236e-05			12.9369	0.000121445
		12.9469	7.66689e-05											12.9469	9.21993e-05			12.9469	0.000121545
		12.957	7.67302e-05											12.957	9.2275e-05			12.957	0.000121644
		12.967	7.67915e-05											12.967	9.23507e-05			12.967	0.000121744
		12.977	7.68529e-05											12.977	9.24264e-05			12.977	0.000121843
		12.987	7.69142e-05											12.987	9.25021e-05			12.987	0.000121943
		12.997	7.69755e-05											12.997	9.25778e-05			12.997	0.000122043
		13.007	7.70368e-05											13.007	9.26535e-05			13.007	0.000122142
		13.017	7.70982e-05											13.017	9.27292e-05			13.017	0.000122242
		13.027	7.71595e-05											13.027	9.28049e-05			13.027	0.000122341
		13.037	7.72208e-05											13.037	9.28806e-05			13.037	0.000122441
		13.0471	7.72821e-05											13.0471	9.29563e-05			13.0471	0.000122541
		13.0571	7.73435e-05											13.0571	9.3032e-05			13.0571	0.00012264
		13.0671	7.74048e-05											13.0671	9.31077e-05			13.0671	0.00012274
		13.0771	7.74661e-05											13.0771	9.31834e-05			13.0771	0.000122839
		13.0871	7.75274e-05											13.0871	9.32591e-05			13.0871	0.000122939
		13.0971	7.75887e-05											13.0971	9.33348e-05			13.0971	0.000123039
		13.1071	7.76501e-05											13.1071	9.34105e-05			13.1071	0.000123138
		13.1171	7.77114e-05											13.1171	9.34862e-05			13.1171	0.000123238
		13.1271	7.77727e-05											13.1271	9.35619e-05			13.1271	0.000123337
		13.1371	7.7834e-05											13.1371	9.36376e-05			13.1371	0.000123437
		13.1471	7.78954e-05											13.1471	9.37133e-05			13.1471	0.000123537
		13.1572	7.79567e-05											13.1572	9.3789e-05			13.1572	0.000123636
		13.1672	7.8018e-05											13.1672	9.38647e-05			13.1672	0.000123736
		13.1772	7.80793e-05											13.1772	9.39404e-05			13.1772	0.000123835
		13.1872	7.81407e-05											13.1872	9.40161e-05			13.1872	0.000123935
		13.1972	7.8202e-05											13.1972	9.40918e-05			13.1972	0.000124035
		13.2072	7.82633e-05											13.2072	9.41675e-05			13.2072	0.000124134
		13.2172	7.83246e-05											13.2172	9.42432e-05			13.2172	0.000124234
		13.2272	7.8386e-05											13.2272	9.43189e-05			13.2272	0.000124334
		13.2372	7.84473e-05											13.2372	9.43946e-05			13.2372	0.000124433
		13.2472	7.85086e-05											13.2472	9.44703e-05			13.2472	0.000124533
		13.2573	7.85699e-05											13.2573	9.4546e-05			13.2573	0.000124632
		13.2673	7.86313e-05											13.2673	9.46217e-05			13.2673	0.000124732
		13.2773	7.86926e-05											13.2773	9.46974e-05			13.2773	0.000124832
		13.2873	7.87539e-05											13.2873	9.47731e-05			13.2873	0.000124931
		13.2973	7.88152e-05											13.2973	9.48488e-05			13.2973	0.000125031
		13.3073	7.88766e-05											13.3073	9.49245e-05			13.3073	0.00012513
		13.3173	7.89379e-05											13.3173	9.50002e-05			13.3173	0.00012523
		13.3273	7.89992e-05											13.3273	9.50759e-05			13.3273	0.00012533
		13.3373	7.90605e-05											13.3373	9.51516e-05			13.3373	0.000125429
		13.3474	7.91219e-05											13.3474	9.52273e-05			13.3474	0.000125529
		13.3574	7.91832e-05											13.3574	9.5303e-05			13.3574	0.000125628
		13.3674	7.92445e-05											13.3674	9.53787e-05			13.3674	0.000125728
		13.3774	7.93058e-05											13.3774	9.54544e-05			13.3774	0.000125828
		13.3874	7.93672e-05											13.3874	9.55301e-05			13.3874	0.000125927
		13.3974	7.94285e-05											13.3974	9.56058e-05			13.3974	0.000126027
		13.4074	7.94898e-05											13.4074	9.56815e-05			13.4074	0.000126126
		13.4174	7.95511e-05											13.4174	9.57572e-05			13.4174	0.000126226
		13.4274	7.96124e-05											13.4274	9.58329e-05			13.4274	0.000126326
		13.4374	7.96738e-05											13.4374	9.59086e-05			13.4374	0.000126425
		13.4474	7.97351e-05											13.4474	9.59843e-05			13.4474	0.000126525
		13.4575	7.97964e-05											13.4575	9.606e-05			13.4575	0.000126624
		13.4675	7.98577e-05											13.4675	9.61357e-05			13.4675	0.000126724
		13.4775	7.99191e-05											13.4775	9.62114e-05			13.4775	0.000126824
		13.4875	7.99804e-05											13.4875	9.62871e-05			13.4875	0.000126923
		13.4975	8.00417e-05											13.4975	9.63628e-05			13.4975	0.000127023
		13.5075	8.0103e-05											13.5075	9.64385e-05			13.5075	0.000127122
		13.5175	8.01644e-05											13.5175	9.65142e-05			13.5175	0.000127222
		13.5275	8.02257e-05											13.5275	9.65899e-05			13.5275	0.000127322
		13.5375	8.0287e-05											13.5375	9.66656e-05			13.5375	0.000127421
		13.5475	8.03483e-05											13.5475	9.67413e-05			13.5475	0.000127521
		13.5576	8.04097e-05											13.5576	9.6817e-05			13.5576	0.000127621
		13.5676	8.0471e-05											13.5676	9.68927e-05			13.5676	0.00012772
		13.5776	8.05323e-05											13.5776	9.69684e-05			13.5776	0.00012782
		13.5876	8.05936e-05											13.5876	9.70441e-05			13.5876	0.000127919
		13.5976	8.0655e-05											13.5976	9.71198e-05			13.5976	0.000128019
		13.6076	8.07163e-05											13.6076	9.71955e-05			13.6076	0.000128119
		13.6176	8.07776e-05											13.6176	9.72712e-05			13.6176	0.000128218
		13.6276	8.08389e-05											13.6276	9.73469e-05			13.6276	0.000128318
		13.6376	8.09003e-05											13.6376	9.74226e-05			13.6376	0.000128417
		13.6477	8.09616e-05											13.6477	9.74983e-05			13.6477	0.000128517
		13.6577	8.10229e-05											13.6577	9.7574e-05			13.6577	0.000128617
		13.6677	8.10842e-05											13.6677	9.76497e-05			13.6677	0.000128716
		13.6777	8.11456e-05											13.6777	9.77254e-05			13.6777	0.000128816
		13.6877	8.12069e-05											13.6877	9.78011e-05			13.6877	0.000128915
		13.6977	8.12682e-05											13.6977	9.78768e-05			13.6977	0.000129015
		13.7077	8.13295e-05											13.7077	9.79525e-05			13.7077	0.000129115
		13.7177	8.13908e-05											13.7177	9.80282e-05			13.7177	0.000129214
		13.7277	8.14522e-05											13.7277	9.81039e-05			13.7277	0.000129314
		13.7377	8.15135e-05											13.7377	9.81796e-05			13.7377	0.000129413
		13.7477	8.15748e-05											13.7477	9.82553e-05			13.7477	0.000129513
		13.7578	8.16361e-05											13.7578	9.8331e-05			13.7578	0.000129613
		13.7678	8.16975e-05											13.7678	9.84067e-05			13.7678	0.000129712
		13.7778	8.17588e-05											13.7778	9.84824e-05			13.7778	0.000129812
		13.7878	8.18201e-05											13.7878	9.85581e-05			13.7878	0.000129911
		13.7978	8.18814e-05											13.7978	9.86338e-05			13.7978	0.000130011
		13.8078	8.19428e-05											13.8078	9.87095e-05			13.8078	0.000130111
		13.8178	8.20041e-05											13.8178	9.87852e-05			13.8178	0.00013021
		13.8278	8.20654e-05											13.8278	9.88609e-05			13.8278	0.00013031
		13.8378	8.21267e-05											13.8378	9.89366e-05			13.8378	0.00013041
		13.8478	8.21881e-05											13.8478	9.90123e-05			13.8478	0.000130509
		13.8579	8.22494e-05											13.8579	9.9088e-05			13.8579	0.000130609
		13.8679	8.23107e-05											13.8679	9.91637e-05			13.8679	0.000130708
		13.8779	8.2372e-05											13.8779	9.92394e-05			13.8779	0.000130808
		13.8879	8.24334e-05											13.8879	9.93151e-05			13.8879	0.000130908
		13.8979	8.24947e-05											13.8979	9.93908e-05			13.8979	0.000131007
		13.9079	8.2556e-05											13.9079	9.94665e-05			13.9079	0.000131107
		13.9179	8.26173e-05											13.9179	9.95422e-05			13.9179	0.000131206
		13.9279	8.26787e-05											13.9279	9.96179e-05			13.9279	0.000131306
		13.9379	8.274e-05											13.9379	9.96936e-05			13.9379	0.000131406
		13.948	8.28013e-05											13.948	9.97693e-05			13.948	0.000131505
		13.958	8.28626e-05											13.958	9.9845e-05			13.958	0.000131605
		13.968	8.2924e-05											13.968	9.99207e-05			13.968	0.000131704
		13.978	8.29853e-05											13.978	9.99964e-05			13.978	0.000131804
		13.988	8.30466e-05											13.988	0.000100072			13.988	0.000131904
		13.998	8.31079e-05											13.998	0.000100148			13.998	0.000132003
		14.008	8.31692e-05											14.008	0.000100224			14.008	0.000132103
		14.018	8.32306e-05											14.018	0.000100299			14.018	0.000132202
		14.028	8.32919e-05											14.028	0.000100375			14.028	0.000132302
		14.038	8.33532e-05											14.038	0.000100451			14.038	0.000132402
		14.048	8.34145e-05											14.048	0.000100526			14.048	0.000132501
		14.0581	8.34759e-05											14.0581	0.000100602			14.0581	0.000132601
		14.0681	8.35372e-05											14.0681	0.000100678			14.0681	0.0001327
		14.0781	8.35985e-05											14.0781	0.000100753			14.0781	0.0001328
		14.0881	8.36598e-05											14.0881	0.000100829			14.0881	0.0001329
		14.0981	8.37212e-05											14.0981	0.000100905			14.0981	0.000132999
		14.1081	8.37825e-05											14.1081	0.000100981			14.1081	0.000133099
		14.1181	8.38438e-05											14.1181	0.000101056			14.1181	0.000133199
		14.1281	8.39051e-05											14.1281	0.000101132			14.1281	0.000133298
		14.1381	8.39665e-05											14.1381	0.000101208			14.1381	0.000133398
		14.1481	8.40278e-05											14.1481	0.000101283			14.1481	0.000133497
		14.1582	8.40891e-05											14.1582	0.000101359			14.1582	0.000133597
		14.1682	8.41504e-05											14.1682	0.000101435			14.1682	0.000133697
		14.1782	8.42118e-05											14.1782	0.00010151			14.1782	0.000133796
		14.1882	8.42731e-05											14.1882	0.000101586			14.1882	0.000133896
		14.1982	8.43344e-05											14.1982	0.000101662			14.1982	0.000133995
		14.2082	8.43957e-05											14.2082	0.000101738			14.2082	0.000134095
		14.2182	8.44571e-05											14.2182	0.000101813			14.2182	0.000134195
		14.2282	8.45184e-05											14.2282	0.000101889			14.2282	0.000134294
		14.2382	8.45797e-05											14.2382	0.000101965			14.2382	0.000134394
		14.2483	8.4641e-05											14.2483	0.00010204			14.2483	0.000134493
		14.2583	8.47024e-05											14.2583	0.000102116			14.2583	0.000134593
		14.2683	8.47637e-05											14.2683	0.000102192			14.2683	0.000134693
		14.2783	8.4825e-05											14.2783	0.000102267			14.2783	0.000134792
		14.2883	8.48863e-05											14.2883	0.000102343			14.2883	0.000134892
		14.2983	8.49477e-05											14.2983	0.000102419			14.2983	0.000134991
		14.3083	8.5009e-05											14.3083	0.000102495			14.3083	0.000135091
		14.3183	8.50703e-05											14.3183	0.00010257			14.3183	0.000135191
		14.3283	8.51316e-05											14.3283	0.000102646			14.3283	0.00013529
		14.3383	8.51929e-05											14.3383	0.000102722			14.3383	0.00013539
		14.3483	8.52543e-05											14.3483	0.000102797			14.3483	0.000135489
		14.3584	8.53156e-05											14.3584	0.000102873			14.3584	0.000135589
		14.3684	8.53769e-05											14.3684	0.000102949			14.3684	0.000135689
		14.3784	8.54382e-05											14.3784	0.000103024			14.3784	0.000135788
		14.3884	8.54996e-05											14.3884	0.0001031			14.3884	0.000135888
		14.3984	8.55609e-05											14.3984	0.000103176			14.3984	0.000135987
		14.4084	8.56222e-05											14.4084	0.000103252			14.4084	0.000136087
		14.4184	8.56835e-05											14.4184	0.000103327			14.4184	0.000136187
		14.4284	8.57449e-05											14.4284	0.000103403			14.4284	0.000136286
		14.4384	8.58062e-05											14.4384	0.000103479			14.4384	0.000136386
		14.4484	8.58675e-05											14.4484	0.000103554			14.4484	0.000136486
		14.4585	8.59288e-05											14.4585	0.00010363			14.4585	0.000136585
		14.4685	8.59902e-05											14.4685	0.000103706			14.4685	0.000136685
		14.4785	8.60515e-05											14.4785	0.000103781			14.4785	0.000136784
		14.4885	8.61128e-05											14.4885	0.000103857			14.4885	0.000136884
		14.4985	8.61741e-05											14.4985	0.000103933			14.4985	0.000136984
		14.5085	8.62355e-05											14.5085	0.000104009			14.5085	0.000137083
		14.5185	8.62968e-05											14.5185	0.000104084			14.5185	0.000137183
		14.5285	8.63581e-05											14.5285	0.00010416			14.5285	0.000137282
		14.5385	8.64194e-05											14.5385	0.000104236			14.5385	0.000137382
		14.5486	8.64808e-05											14.5486	0.000104311			14.5486	0.000137482
		14.5586	8.65421e-05											14.5586	0.000104387			14.5586	0.000137581
		14.5686	8.66034e-05											14.5686	0.000104463			14.5686	0.000137681
		14.5786	8.66647e-05											14.5786	0.000104538			14.5786	0.00013778
		14.5886	8.67261e-05											14.5886	0.000104614			14.5886	0.00013788
		14.5986	8.67874e-05											14.5986	0.00010469			14.5986	0.00013798
		14.6086	8.68487e-05											14.6086	0.000104766			14.6086	0.000138079
		14.6186	8.691e-05											14.6186	0.000104841			14.6186	0.000138179
		14.6286	8.69713e-05											14.6286	0.000104917			14.6286	0.000138278
		14.6386	8.70327e-05											14.6386	0.000104993			14.6386	0.000138378
		14.6486	8.7094e-05											14.6486	0.000105068			14.6486	0.000138478
		14.6587	8.71553e-05											14.6587	0.000105144			14.6587	0.000138577
		14.6687	8.72166e-05											14.6687	0.00010522			14.6687	0.000138677
		14.6787	8.7278e-05											14.6787	0.000105295			14.6787	0.000138776
		14.6887	8.73393e-05											14.6887	0.000105371			14.6887	0.000138876
		14.6987	8.74006e-05											14.6987	0.000105447			14.6987	0.000138976
		14.7087	8.74619e-05											14.7087	0.000105523			14.7087	0.000139075
		14.7187	8.75233e-05											14.7187	0.000105598			14.7187	0.000139175
		14.7287	8.75846e-05											14.7287	0.000105674			14.7287	0.000139275
		14.7387	8.76459e-05											14.7387	0.00010575			14.7387	0.000139374
		14.7487	8.77072e-05											14.7487	0.000105825			14.7487	0.000139474
		14.7588	8.77686e-05											14.7588	0.000105901			14.7588	0.000139573
		14.7688	8.78299e-05											14.7688	0.000105977			14.7688	0.000139673
		14.7788	8.78912e-05											14.7788	0.000106052			14.7788	0.000139773
		14.7888	8.79525e-05											14.7888	0.000106128			14.7888	0.000139872
		14.7988	8.80139e-05											14.7988	0.000106204			14.7988	0.000139972
		14.8088	8.80752e-05											14.8088	0.00010628			14.8088	0.000140071
		14.8188	8.81365e-05											14.8188	0.000106355			14.8188	0.000140171
		14.8288	8.81978e-05											14.8288	0.000106431			14.8288	0.000140271
		14.8388	8.82592e-05											14.8388	0.000106507			14.8388	0.00014037
		14.8489	8.83205e-05											14.8489	0.000106582			14.8489	0.00014047
		14.8589	8.83818e-05											14.8589	0.000106658			14.8589	0.000140569
		14.8689	8.84431e-05											14.8689	0.000106734			14.8689	0.000140669
		14.8789	8.85045e-05											14.8789	0.000106809			14.8789	0.000140769
		14.8889	8.85658e-05											14.8889	0.000106885			14.8889	0.000140868
		14.8989	8.86271e-05											14.8989	0.000106961			14.8989	0.000140968
		14.9089	8.86884e-05											14.9089	0.000107037			14.9089	0.000141067
		14.9189	8.87498e-05											14.9189	0.000107112			14.9189	0.000141167
		14.9289	8.88111e-05											14.9289	0.000107188			14.9289	0.000141267
		14.9389	8.88724e-05											14.9389	0.000107264			14.9389	0.000141366
		14.9489	8.89337e-05											14.9489	0.000107339			14.9489	0.000141466
		14.959	8.8995e-05											14.959	0.000107415			14.959	0.000141565
		14.969	8.90564e-05											14.969	0.000107491			14.969	0.000141665
		14.979	8.91177e-05											14.979	0.000107566			14.979	0.000141765
		14.989	8.9179e-05											14.989	0.000107642			14.989	0.000141864
		14.999	8.92403e-05											14.999	0.000107718			14.999	0.000141964
		15.009	8.93017e-05											15.009	0.000107794			15.009	0.000142064
		15.019	8.9363e-05											15.019	0.000107869			15.019	0.000142163
		15.029	8.94243e-05											15.029	0.000107945			15.029	0.000142263
		15.039	8.94856e-05											15.039	0.000108021			15.039	0.000142362
		15.049	8.9547e-05											15.049	0.000108096			15.049	0.000142462
		15.0591	8.96083e-05											15.0591	0.000108172			15.0591	0.000142562
		15.0691	8.96696e-05											15.0691	0.000108248			15.0691	0.000142661
		15.0791	8.97309e-05											15.0791	0.000108323			15.0791	0.000142761
		15.0891	8.97923e-05											15.0891	0.000108399			15.0891	0.00014286
		15.0991	8.98536e-05											15.0991	0.000108475			15.0991	0.00014296
		15.1091	8.99149e-05											15.1091	0.000108551			15.1091	0.00014306
		15.1191	8.99762e-05											15.1191	0.000108626			15.1191	0.000143159
		15.1291	9.00376e-05											15.1291	0.000108702			15.1291	0.000143259
		15.1391	9.00989e-05											15.1391	0.000108778			15.1391	0.000143358
		15.1492	9.01602e-05											15.1492	0.000108853			15.1492	0.000143458
		15.1592	9.02215e-05											15.1592	0.000108929			15.1592	0.000143558
		15.1692	9.02829e-05											15.1692	0.000109005			15.1692	0.000143657
		15.1792	9.03442e-05											15.1792	0.00010908			15.1792	0.000143757
		15.1892	9.04055e-05											15.1892	0.000109156			15.1892	0.000143856
		15.1992	9.04668e-05											15.1992	0.000109232			15.1992	0.000143956
		15.2092	9.05282e-05											15.2092	0.000109308			15.2092	0.000144056
		15.2192	9.05895e-05											15.2192	0.000109383			15.2192	0.000144155
		15.2292	9.06508e-05											15.2292	0.000109459			15.2292	0.000144255
		15.2392	9.07121e-05											15.2392	0.000109535			15.2392	0.000144354
		15.2492	9.07734e-05											15.2492	0.00010961			15.2492	0.000144454
		15.2593	9.08348e-05											15.2593	0.000109686			15.2593	0.000144554
		15.2693	9.08961e-05											15.2693	0.000109762			15.2693	0.000144653
		15.2793	9.09574e-05											15.2793	0.000109837			15.2793	0.000144753
		15.2893	9.10187e-05											15.2893	0.000109913			15.2893	0.000144852
		15.2993	9.10801e-05											15.2993	0.000109989			15.2993	0.000144952
		15.3093	9.11414e-05											15.3093	0.000110065			15.3093	0.000145052
		15.3193	9.12027e-05											15.3193	0.00011014			15.3193	0.000145151
		15.3293	9.1264e-05											15.3293	0.000110216			15.3293	0.000145251
		15.3393	9.13254e-05											15.3393	0.000110292			15.3393	0.000145351
		15.3493	9.13867e-05											15.3493	0.000110367			15.3493	0.00014545
		15.3594	9.1448e-05											15.3594	0.000110443			15.3594	0.00014555
		15.3694	9.15093e-05											15.3694	0.000110519			15.3694	0.000145649
		15.3794	9.15707e-05											15.3794	0.000110594			15.3794	0.000145749
		15.3894	9.1632e-05											15.3894	0.00011067			15.3894	0.000145849
		15.3994	9.16933e-05											15.3994	0.000110746			15.3994	0.000145948
		15.4094	9.17546e-05											15.4094	0.000110822			15.4094	0.000146048
		15.4194	9.1816e-05											15.4194	0.000110897			15.4194	0.000146147
		15.4294	9.18773e-05											15.4294	0.000110973			15.4294	0.000146247
		15.4394	9.19386e-05											15.4394	0.000111049			15.4394	0.000146347
		15.4495	9.19999e-05											15.4495	0.000111124			15.4495	0.000146446
		15.4595	9.20613e-05											15.4595	0.0001112			15.4595	0.000146546
		15.4695	9.21226e-05											15.4695	0.000111276			15.4695	0.000146645
		15.4795	9.21839e-05											15.4795	0.000111351			15.4795	0.000146745
		15.4895	9.22452e-05											15.4895	0.000111427			15.4895	0.000146845
		15.4995	9.23066e-05											15.4995	0.000111503			15.4995	0.000146944
		15.5095	9.23679e-05											15.5095	0.000111579			15.5095	0.000147044
		15.5195	9.24292e-05											15.5195	0.000111654			15.5195	0.000147143
		15.5295	9.24905e-05											15.5295	0.00011173			15.5295	0.000147243
		15.5395	9.25518e-05											15.5395	0.000111806			15.5395	0.000147343
		15.5495	9.26132e-05											15.5495	0.000111881			15.5495	0.000147442
		15.5596	9.26745e-05											15.5596	0.000111957			15.5596	0.000147542
		15.5696	9.27358e-05											15.5696	0.000112033			15.5696	0.000147641
		15.5796	9.27971e-05											15.5796	0.000112108			15.5796	0.000147741
		15.5896	9.28585e-05											15.5896	0.000112184			15.5896	0.000147841
		15.5996	9.29198e-05											15.5996	0.00011226			15.5996	0.00014794
		15.6096	9.29811e-05											15.6096	0.000112336			15.6096	0.00014804
		15.6196	9.30424e-05											15.6196	0.000112411			15.6196	0.00014814
		15.6296	9.31038e-05											15.6296	0.000112487			15.6296	0.000148239
		15.6396	9.31651e-05											15.6396	0.000112563			15.6396	0.000148339
		15.6496	9.32264e-05											15.6496	0.000112638			15.6496	0.000148438
		15.6597	9.32877e-05											15.6597	0.000112714			15.6597	0.000148538
		15.6697	9.33491e-05											15.6697	0.00011279			15.6697	0.000148638
		15.6797	9.34104e-05											15.6797	0.000112865			15.6797	0.000148737
		15.6897	9.34717e-05											15.6897	0.000112941			15.6897	0.000148837
		15.6997	9.3533e-05											15.6997	0.000113017			15.6997	0.000148936
		15.7097	9.35944e-05											15.7097	0.000113093			15.7097	0.000149036
		15.7197	9.36557e-05											15.7197	0.000113168			15.7197	0.000149136
		15.7297	9.3717e-05											15.7297	0.000113244			15.7297	0.000149235
		15.7397	9.37783e-05											15.7397	0.00011332			15.7397	0.000149335
		15.7498	9.38397e-05											15.7498	0.000113395			15.7498	0.000149434
		15.7598	9.3901e-05											15.7598	0.000113471			15.7598	0.000149534
		15.7698	9.39623e-05											15.7698	0.000113547			15.7698	0.000149634
		15.7798	9.40236e-05											15.7798	0.000113622			15.7798	0.000149733
		15.7898	9.4085e-05											15.7898	0.000113698			15.7898	0.000149833
		15.7998	9.41463e-05											15.7998	0.000113774			15.7998	0.000149932
		15.8098	9.42076e-05											15.8098	0.00011385			15.8098	0.000150032
		15.8198	9.42689e-05											15.8198	0.000113925			15.8198	0.000150132
		15.8298	9.43303e-05											15.8298	0.000114001			15.8298	0.000150231
		15.8398	9.43916e-05											15.8398	0.000114077			15.8398	0.000150331
		15.8498	9.44529e-05											15.8498	0.000114152			15.8498	0.00015043
		15.8599	9.45142e-05											15.8599	0.000114228			15.8599	0.00015053
		15.8699	9.45755e-05											15.8699	0.000114304			15.8699	0.00015063
		15.8799	9.46369e-05											15.8799	0.000114379			15.8799	0.000150729
		15.8899	9.46982e-05											15.8899	0.000114455			15.8899	0.000150829
		15.8999	9.47595e-05											15.8999	0.000114531			15.8999	0.000150929
		15.9099	9.48208e-05											15.9099	0.000114607			15.9099	0.000151028
		15.9199	9.48822e-05											15.9199	0.000114682			15.9199	0.000151128
		15.9299	9.49435e-05											15.9299	0.000114758			15.9299	0.000151227
		15.9399	9.50048e-05											15.9399	0.000114834			15.9399	0.000151327
		15.9499	9.50661e-05											15.9499	0.000114909			15.9499	0.000151427
		15.96	9.51275e-05											15.96	0.000114985			15.96	0.000151526
		15.97	9.51888e-05											15.97	0.000115061			15.97	0.000151626
		15.98	9.52501e-05											15.98	0.000115136			15.98	0.000151725
		15.99	9.53114e-05											15.99	0.000115212			15.99	0.000151825
		16	9.53728e-05											16	0.000115288			16	0.000151925

## Sheet: Fig. 3f
Fig. 3f
FeCrOx				CoOx				CoCrOx				NiCrOx
I (A)	j (A cm-2)	E (V)	E-iR	I (A)	j (A cm-2)	E (V)	E-iR	I (A)	j (A cm-2)	E (V)	E-iR	I (A)	j (A cm-2)	E (V)	E-iR
0.1056	0.02112	1.725	1.72289	0.1036	0.02072	1.605	1.60345	0.0997	0.01994	1.54	1.53761	0.1016	0.02032	1.64	1.63776
0.1134	0.02268	1.7301	1.72783	0.1134	0.02268	1.61	1.6083	0.1075	0.0215	1.5449	1.54232	0.1056	0.02112	1.6451	1.64278
0.1232	0.02464	1.7351	1.73264	0.1213	0.02426	1.615	1.61318	0.1134	0.02268	1.55	1.54728	0.1114	0.02228	1.65	1.64755
0.1311	0.02622	1.74	1.73738	0.1311	0.02622	1.62	1.61803	0.1213	0.02426	1.555	1.55209	0.1173	0.02346	1.6551	1.65252
0.1409	0.02818	1.7451	1.74228	0.1429	0.02858	1.625	1.62286	0.1311	0.02622	1.56	1.55685	0.1252	0.02504	1.6601	1.65735
0.1507	0.03014	1.7501	1.74709	0.1566	0.03132	1.6301	1.62775	0.1409	0.02818	1.565	1.56162	0.1311	0.02622	1.665	1.66212
0.1625	0.0325	1.755	1.75175	0.1704	0.03408	1.635	1.63244	0.1527	0.03054	1.57	1.56634	0.1389	0.02778	1.6701	1.66704
0.1743	0.03486	1.76	1.75651	0.1802	0.03604	1.64	1.6373	0.1625	0.0325	1.575	1.5711	0.1448	0.02896	1.675	1.67181
0.1841	0.03682	1.7651	1.76142	0.1939	0.03878	1.645	1.64209	0.1723	0.03446	1.58	1.57586	0.1507	0.03014	1.6801	1.67678
0.1959	0.03918	1.7701	1.76618	0.2096	0.04192	1.65	1.64686	0.1861	0.03722	1.585	1.58053	0.1586	0.03172	1.685	1.68151
0.2077	0.04154	1.7751	1.77095	0.2254	0.04508	1.6551	1.65172	0.1998	0.03996	1.59	1.5852	0.1664	0.03328	1.69	1.68634
0.2214	0.04428	1.78	1.77557	0.2666	0.05332	1.6601	1.6561	0.2155	0.0431	1.595	1.58983	0.1743	0.03486	1.695	1.69117
0.2352	0.04704	1.785	1.7803	0.2843	0.05686	1.665	1.66074	0.2332	0.04664	1.6	1.5944	0.1802	0.03604	1.7	1.69604
0.247	0.0494	1.79	1.78506	0.3039	0.06078	1.6701	1.66554	0.2509	0.05018	1.6049	1.59888	0.188	0.0376	1.705	1.70086
0.2607	0.05214	1.795	1.78979	0.3275	0.0655	1.675	1.67009	0.2941	0.05882	1.61	1.60294	0.1959	0.03918	1.7101	1.70579
0.2744	0.05488	1.8001	1.79461	0.3451	0.06902	1.6801	1.67492	0.3118	0.06236	1.615	1.60752	0.2057	0.04114	1.7151	1.71057
0.2902	0.05804	1.8051	1.7993	0.3668	0.07336	1.685	1.6795	0.3353	0.06706	1.62	1.61195	0.2136	0.04272	1.72	1.7153
0.3059	0.06118	1.8101	1.80398	0.3884	0.07768	1.6901	1.68427	0.3569	0.07138	1.625	1.61643	0.2234	0.04468	1.725	1.72009
0.3235	0.0647	1.815	1.80853	0.4119	0.08238	1.695	1.68882	0.3785	0.0757	1.63	1.62092	0.2293	0.04586	1.7301	1.72506
0.3373	0.06746	1.82	1.81325	0.4335	0.0867	1.7	1.6935	0.4021	0.08042	1.635	1.62535	0.2391	0.04782	1.735	1.72974
0.351	0.0702	1.8251	1.81808	0.4591	0.09182	1.705	1.69811	0.4276	0.08552	1.64	1.62974	0.247	0.0494	1.74	1.73457
0.3687	0.07374	1.8301	1.82273	0.4826	0.09652	1.71	1.70276	0.4551	0.09102	1.645	1.63408	0.2568	0.05136	1.7451	1.73945
0.3844	0.07688	1.8351	1.82741	0.5082	0.10164	1.715	1.70738	0.4807	0.09614	1.65	1.63846	0.2666	0.05332	1.7501	1.74423
0.4021	0.08042	1.84	1.83196	0.5337	0.10674	1.7201	1.71209	0.5101	0.10202	1.655	1.64276	0.2764	0.05528	1.755	1.74892
0.4433	0.08866	1.845	1.83613	0.5592	0.11184	1.725	1.71661	0.5396	0.10792	1.6601	1.64715	0.2843	0.05686	1.76	1.75375
0.461	0.0922	1.8501	1.84088	0.5887	0.11774	1.73	1.72117	0.5671	0.11342	1.665	1.65139	0.2941	0.05882	1.7651	1.75863
0.4748	0.09496	1.855	1.8455	0.6142	0.12284	1.735	1.72579	0.5946	0.11892	1.67	1.65573	0.3039	0.06078	1.77	1.76331
0.4924	0.09848	1.86	1.85015	0.6417	0.12834	1.74	1.73037	0.628	0.1256	1.675	1.65993	0.3137	0.06274	1.775	1.7681
0.5121	0.10242	1.865	1.85476	0.6712	0.13424	1.745	1.73493	0.6574	0.13148	1.68	1.66422	0.3255	0.0651	1.78	1.77284
0.5298	0.10596	1.87	1.8594	0.7026	0.14052	1.75	1.73946	0.6888	0.13776	1.685	1.66847	0.3353	0.06706	1.785	1.77762
0.5455	0.1091	1.875	1.86409	0.732	0.1464	1.755	1.74402	0.7222	0.14444	1.69	1.67267	0.3451	0.06902	1.79	1.78241
0.5651	0.11302	1.88	1.8687	0.7615	0.1523	1.76	1.74858	0.7556	0.15112	1.6949	1.67677	0.3569	0.07138	1.795	1.78715
0.5789	0.11578	1.885	1.87342	0.7929	0.15858	1.7651	1.75321	0.7968	0.15936	1.7	1.68088	0.3668	0.07336	1.8	1.79193
0.5985	0.1197	1.8901	1.87813	0.8204	0.16408	1.77	1.75769	0.8342	0.16684	1.705	1.68498	0.3785	0.0757	1.8051	1.79677
0.6181	0.12362	1.895	1.88264	0.8518	0.17036	1.7751	1.76232	0.8695	0.1739	1.71	1.68913	0.3884	0.07768	1.8101	1.80156
0.6319	0.12638	1.9	1.88736	0.8833	0.17666	1.7801	1.76685	0.9088	0.18176	1.715	1.69319	0.3982	0.07964	1.815	1.80624
0.6496	0.12992	1.905	1.89201	0.9147	0.18294	1.7851	1.77138	0.9481	0.18962	1.72	1.69725	0.408	0.0816	1.82	1.81102
0.6672	0.13344	1.9101	1.89676	0.9441	0.18882	1.79	1.77584	0.9854	0.19708	1.725	1.70135	0.4198	0.08396	1.825	1.81576
0.6829	0.13658	1.915	1.90134	0.9775	0.1955	1.795	1.78034	1.0266	0.20532	1.73	1.70536	0.4316	0.08632	1.83	1.8205
0.7006	0.14012	1.9201	1.90609	1.0089	0.20178	1.8	1.78487	1.0718	0.21436	1.735	1.70928	0.4433	0.08866	1.835	1.82525
0.7203	0.14406	1.9251	1.91069	1.0423	0.20846	1.8051	1.78947	1.1091	0.22182	1.74	1.71338	0.4532	0.09064	1.84	1.83003
0.7399	0.14798	1.93	1.9152	1.0757	0.21514	1.81	1.79386	1.1503	0.23006	1.745	1.71739	0.4649	0.09298	1.845	1.83477
0.7536	0.15072	1.935	1.91993	1.1071	0.22142	1.815	1.79839	1.1916	0.23832	1.75	1.7214	0.4767	0.09534	1.85	1.83951
0.7694	0.15388	1.94	1.92461	1.1425	0.2285	1.82	1.80286	1.2446	0.24892	1.755	1.72513	0.4905	0.0981	1.855	1.84421
0.787	0.1574	1.945	1.92926	1.1739	0.23478	1.825	1.80739	1.2859	0.25718	1.76	1.72914	0.5042	0.10084	1.86	1.84891
0.8047	0.16094	1.9501	1.93401	1.2053	0.24106	1.83	1.81192	1.3291	0.26582	1.765	1.7331	0.516	0.1032	1.865	1.85365
0.8224	0.16448	1.9551	1.93865	1.2427	0.24854	1.835	1.81636	1.3742	0.27484	1.77	1.73702	0.5258	0.10516	1.87	1.85843
0.8401	0.16802	1.96	1.9432	1.2741	0.25482	1.84	1.82089	1.4214	0.28428	1.775	1.74089	0.5376	0.10752	1.875	1.86317
0.8518	0.17036	1.965	1.94796	1.3075	0.2615	1.845	1.82539	1.4705	0.2941	1.78	1.74471	0.5494	0.10988	1.8801	1.86801
0.8675	0.1735	1.97	1.95265	1.3428	0.26856	1.85	1.82986	1.5097	0.30194	1.785	1.74877	0.5631	0.11262	1.885	1.87261
0.8872	0.17744	1.975	1.95726	1.3723	0.27446	1.855	1.83442	1.5608	0.31216	1.79	1.75254	0.5769	0.11538	1.89	1.87731
0.9068	0.18136	1.9801	1.96196	1.4076	0.28152	1.86	1.83889	1.6099	0.32198	1.795	1.75636	0.5906	0.11812	1.895	1.88201
0.9186	0.18372	1.985	1.96663	1.441	0.2882	1.865	1.84339	1.657	0.3314	1.8	1.76023	0.6063	0.12126	1.9	1.88666
0.9363	0.18726	1.99	1.97127	1.4744	0.29488	1.87	1.84788	1.7101	0.34202	1.805	1.76396	0.6181	0.12362	1.905	1.8914
0.952	0.1904	1.995	1.97596	1.5097	0.30194	1.875	1.85235	1.7611	0.35222	1.81	1.76773	0.6594	0.13188	1.91	1.89549
0.9657	0.19314	2	1.98069	1.549	0.3098	1.88	1.85677	1.8043	0.36086	1.815	1.7717	0.6751	0.13502	1.915	1.90015
0.9795	0.1959	2.005	1.98541	1.5844	0.31688	1.885	1.86123	1.8652	0.37304	1.8199	1.77514	0.6869	0.13738	1.9201	1.90499
0.9913	0.19826	2.01	1.99017	1.6217	0.32434	1.89	1.86567	1.9143	0.38286	1.825	1.77906	0.6829	0.13658	1.9251	1.91008
1.0089	0.20178	2.0151	1.99492	1.6531	0.33062	1.895	1.8702	1.9634	0.39268	1.83	1.78288	0.6967	0.13934	1.93	1.91467
1.0227	0.20454	2.02	1.99955	1.6865	0.3373	1.9	1.8747	2.0164	0.40328	1.835	1.78661	0.732	0.1464	1.9351	1.919
1.0443	0.20886	2.0251	2.00421	1.7218	0.34436	1.905	1.87917	2.0695	0.4139	1.84	1.79033	0.7497	0.14994	1.94	1.92351
1.062	0.2124	2.03	2.00876	1.7651	0.35302	1.91	1.88352	2.1186	0.42372	1.8449	1.79405	0.7635	0.1527	1.945	1.9282
1.0757	0.21514	2.035	2.01349	1.7925	0.3585	1.915	1.88811	2.1755	0.4351	1.85	1.79779	0.7576	0.15152	1.95	1.93333
1.0895	0.2179	2.0401	2.01831	1.8318	0.36636	1.92	1.89252	2.2266	0.44532	1.855	1.80156	0.7733	0.15466	1.955	1.93799
1.1071	0.22142	2.045	2.02286	1.8632	0.37264	1.9251	1.89715	2.2816	0.45632	1.8599	1.80514	0.8106	0.16212	1.96	1.94217
1.1248	0.22496	2.05	2.0275	1.8966	0.37932	1.93	1.90155	2.3365	0.4673	1.865	1.80892	0.8283	0.16566	1.965	1.94678
1.1366	0.22732	2.055	2.03227	1.9359	0.38718	1.935	1.90596	2.3896	0.47792	1.87	1.81265	0.8459	0.16918	1.97	1.95139
1.1602	0.23204	2.06	2.0368	1.9673	0.39346	1.94	1.91049	2.4446	0.48892	1.8749	1.81623	0.8597	0.17194	1.975	1.95609
1.1798	0.23596	2.065	2.0414	2.0027	0.40054	1.945	1.91496	2.4996	0.49992	1.8799	1.81991	0.8813	0.17626	1.98	1.96061
1.1896	0.23792	2.07	2.04621	2.0341	0.40682	1.95	1.91949	2.5506	0.51012	1.8849	1.82369	0.9068	0.18136	1.9851	1.96515
1.2073	0.24146	2.075	2.05085	2.0734	0.41468	1.9551	1.924	2.6115	0.5223	1.89	1.82732	0.9324	0.18648	1.99	1.96949
1.223	0.2446	2.08	2.05554	2.1087	0.42174	1.96	1.92837	2.6743	0.53486	1.895	1.83082	0.952	0.1904	1.995	1.97406
1.2387	0.24774	2.085	2.06023	2.146	0.4292	1.965	1.93281	2.7215	0.5443	1.8999	1.83458	0.9716	0.19432	2	1.97862
1.2525	0.2505	2.09	2.06495	2.1814	0.43628	1.9701	1.93738	2.7765	0.5553	1.905	1.83836	0.9913	0.19826	2.005	1.98319
1.2662	0.25324	2.095	2.06968	2.2167	0.44334	1.975	1.94175	2.8393	0.56786	1.91	1.84186	1.0109	0.20218	2.01	1.98776
1.2957	0.25914	2.1	2.07409	2.2501	0.45002	1.9801	1.94635	2.8943	0.57886	1.915	1.84554	1.0345	0.2069	2.0151	1.99234
1.3075	0.2615	2.105	2.07885	2.2894	0.45788	1.9851	1.95076	2.9532	0.59064	1.92	1.84912	1.0522	0.21044	2.02	1.99685
1.3271	0.26542	2.11	2.08346	2.3248	0.46496	1.99	1.95513	3.0102	0.60204	1.925	1.85276	1.0757	0.21514	2.025	2.00133
1.3467	0.26934	2.1151	2.08817	2.3739	0.47478	1.995	1.95939	3.0632	0.61264	1.93	1.85648	1.1052	0.22104	2.03	2.00569
1.3625	0.2725	2.12	2.09275	2.4033	0.48066	2	1.96395	3.1241	0.62482	1.935	1.86002	1.1307	0.22614	2.035	2.01012
1.3821	0.27642	2.125	2.09736	2.4367	0.48734	2.005	1.96845	3.1791	0.63582	1.94	1.8637	1.1543	0.23086	2.0401	2.01471
1.3998	0.27996	2.1301	2.1021	2.4701	0.49402	2.01	1.97295	3.2439	0.64878	1.9449	1.86705	1.1818	0.23636	2.045	2.019
1.4292	0.28584	2.135	2.10642	2.5074	0.50148	2.015	1.97739	3.2949	0.65898	1.95	1.87092	1.2053	0.24106	2.05	2.02348
1.4587	0.29174	2.14	2.11083	2.5408	0.50816	2.02	1.98189	3.3519	0.67038	1.955	1.87455	1.2309	0.24618	2.055	2.02792
1.4665	0.2933	2.145	2.11567	2.582	0.5164	2.025	1.98627	3.4167	0.68334	1.96	1.878	1.2525	0.2505	2.06	2.03245
1.4921	0.29842	2.15	2.12016	2.6174	0.52348	2.03	1.99074	3.4756	0.69512	1.965	1.88159	1.2741	0.25482	2.065	2.03697
1.5039	0.30078	2.1551	2.12502	2.6508	0.53016	2.035	1.99524	3.5306	0.70612	1.97	1.88527	1.3075	0.2615	2.0701	2.04134
1.5235	0.3047	2.16	2.12953	2.6861	0.53722	2.0401	1.99981	3.5974	0.71948	1.975	1.88866	1.3369	0.26738	2.0751	2.04569
1.5471	0.30942	2.165	2.13406	2.7352	0.54704	2.045	2.00397	3.6465	0.7293	1.98	1.89248	1.3644	0.27288	2.08	2.04998
1.5647	0.31294	2.17	2.13871	2.7686	0.55372	2.05	2.00847	3.7074	0.74148	1.985	1.89602	1.3919	0.27838	2.085	2.05438
1.5942	0.31884	2.175	2.14312	2.8059	0.56118	2.055	2.01291	3.7682	0.75364	1.99	1.89956	1.4233	0.28466	2.09	2.05869
1.6197	0.32394	2.18	2.14761	2.8472	0.56944	2.06	2.01729	3.8252	0.76504	1.995	1.9032	1.443	0.2886	2.095	2.06325
1.6315	0.3263	2.185	2.15237	2.8766	0.57532	2.065	2.02185	3.8841	0.77682	2	1.90678	1.4744	0.29488	2.1	2.06756
1.6511	0.33022	2.19	2.15698	2.9139	0.58278	2.07	2.02629	3.9489	0.78978	2.005	1.91023	1.5039	0.30078	2.105	2.07191
1.6786	0.33572	2.195	2.16143	2.9512	0.59024	2.075	2.03073	3.996	0.7992	2.01	1.9141	1.5333	0.30666	2.11	2.07627
1.7061	0.34122	2.2	2.16588	2.9846	0.59692	2.08	2.03523	4.053	0.8106	2.015	1.91773	1.5608	0.31216	2.115	2.08066
1.7356	0.34712	2.205	2.17029	3.0239	0.60478	2.085	2.03964	4.108	0.8216	2.02	1.92141	1.5903	0.31806	2.12	2.08501
1.7631	0.35262	2.21	2.17474	3.0652	0.61304	2.09	2.04402	4.1767	0.83534	2.025	1.92476	1.6217	0.32434	2.125	2.08932
1.769	0.3538	2.215	2.17962	3.1005	0.6201	2.095	2.04849	4.2376	0.84752	2.03	1.9283	1.657	0.3314	2.13	2.09355
1.7945	0.3589	2.22	2.18411	3.1359	0.62718	2.1001	2.05306	4.2946	0.85892	2.035	1.93193	1.6885	0.3377	2.1351	2.09795
1.822	0.3644	2.225	2.18856	3.1751	0.63502	2.105	2.05737	4.3574	0.87148	2.04	1.93542	1.7277	0.34554	2.14	2.10199
1.8338	0.36676	2.23	2.19332	3.2144	0.64288	2.11	2.06178	4.4281	0.88562	2.045	1.93873	1.7572	0.35144	2.145	2.10634
1.8574	0.37148	2.235	2.19785	3.2399	0.64798	2.115	2.0664	4.4536	0.89072	2.05	1.94311	1.7886	0.35772	2.15	2.11065
1.879	0.3758	2.2401	2.20252	3.2871	0.65742	2.12	2.07069	4.5263	0.90526	2.055	1.94637	1.8102	0.36204	2.1551	2.11528
1.8888	0.37776	2.245	2.20722	3.3342	0.66684	2.125	2.07499	4.5891	0.91782	2.0599	1.94976	1.8495	0.3699	2.16	2.11931
1.9339	0.38678	2.2501	2.21142	3.3755	0.6751	2.13	2.07937	4.6441	0.92882	2.0649	1.95344	1.875	0.375	2.165	2.12375
1.9575	0.3915	2.255	2.21585	3.4187	0.68374	2.135	2.08372	4.705	0.941	2.07	1.95708	1.9163	0.38326	2.17	2.12784
1.9889	0.39778	2.26	2.22022	3.454	0.6908	2.14	2.08819	4.7659	0.95318	2.075	1.96062	1.9457	0.38914	2.175	2.13219
1.9988	0.39976	2.265	2.22502	3.4972	0.69944	2.1451	2.09264	4.8111	0.96222	2.08	1.96453	1.987	0.3974	2.18	2.13629
2.0204	0.40408	2.27	2.22959	3.5424	0.70848	2.15	2.09686	4.8877	0.97754	2.085	1.9677	2.0341	0.40682	2.185	2.14025
2.038	0.4076	2.275	2.23424	3.5777	0.71554	2.155	2.10133	4.9387	0.98774	2.09	1.97147	2.0675	0.4135	2.1901	2.14462
2.0714	0.41428	2.28	2.23857	3.6209	0.72418	2.16	2.10569	4.9917	0.99834	2.095	1.9752	2.0911	0.41822	2.195	2.149
2.0911	0.41822	2.285	2.24318	3.672	0.7344	2.1651	2.11002	5.0566	1.01132	2.1	1.97864	2.1146	0.42292	2.2	2.15348
2.1107	0.42214	2.29	2.24779	3.7054	0.74108	2.17	2.11442	5.1115	1.0223	2.105	1.98232	2.1441	0.42882	2.205	2.15783
2.148	0.4296	2.2951	2.25214	3.7466	0.74932	2.175	2.1188	5.1606	1.03212	2.1099	1.98605	2.1873	0.43746	2.21	2.16188
2.1853	0.43706	2.3001	2.25639	3.7918	0.75836	2.18	2.12312	5.2392	1.04784	2.115	1.98926	2.2167	0.44334	2.215	2.16623
2.1893	0.43786	2.305	2.26121	3.8429	0.76858	2.185	2.12736	5.2961	1.05922	2.12	1.99289	2.2541	0.45082	2.2201	2.17051
2.1991	0.43982	2.31	2.26602	3.8939	0.77878	2.19	2.13159	5.3531	1.07062	2.1249	1.99643	2.2914	0.45828	2.225	2.17459
2.2305	0.4461	2.3151	2.27049	3.9371	0.78742	2.1951	2.13604	5.4081	1.08162	2.13	2.00021	2.3287	0.46574	2.23	2.17877
2.2442	0.44884	2.32	2.27512	3.9744	0.79488	2.2	2.14038	5.4631	1.09262	2.135	2.00389	2.3601	0.47202	2.235	2.18308
2.2639	0.45278	2.3251	2.27982	4.0157	0.80314	2.205	2.14476	5.5279	1.10558	2.14	2.00733	2.3935	0.4787	2.24	2.18734
2.2894	0.45788	2.33	2.28421	4.0707	0.81414	2.21	2.14894	5.5868	1.11736	2.145	2.01092	2.423	0.4846	2.245	2.19169
2.313	0.4626	2.335	2.28874	4.1198	0.82396	2.215	2.1532	5.6438	1.12876	2.15	2.01455	2.4603	0.49206	2.25	2.19587
2.3523	0.47046	2.34	2.29295	4.1689	0.83378	2.22	2.15747	5.6987	1.13974	2.155	2.01823	2.4858	0.49716	2.255	2.20031
2.3405	0.4681	2.345	2.29819	4.216	0.8432	2.225	2.16176	5.7557	1.15114	2.16	2.02186	2.5192	0.50384	2.26	2.20458
2.3483	0.46966	2.35	2.30303	4.2651	0.85302	2.23	2.16602	5.8225	1.1645	2.165	2.02526	2.5565	0.5113	2.265	2.20876
2.4014	0.48028	2.355	2.30697	4.3044	0.86088	2.235	2.17043	5.8834	1.17668	2.1699	2.0287	2.586	0.5172	2.2701	2.21321
2.423	0.4846	2.3601	2.31164	4.3495	0.8699	2.2401	2.17486	5.9266	1.18532	2.175	2.03276	2.6115	0.5223	2.275	2.21755
2.4406	0.48812	2.3651	2.31629	4.4085	0.8817	2.245	2.17887	6.0012	1.20024	2.18	2.03597	2.6586	0.53172	2.2801	2.22161
2.4387	0.48774	2.37	2.32123	4.4497	0.88994	2.25	2.18325	6.0464	1.20928	2.1849	2.03979	2.6842	0.53684	2.285	2.22595
2.4662	0.49324	2.375	2.32568	4.4988	0.89976	2.255	2.18752	6.1013	1.22026	2.19	2.04357	2.7215	0.5443	2.29	2.23013
2.4779	0.49558	2.3801	2.33054	4.5479	0.90958	2.26	2.19178	6.1662	1.23324	2.195	2.04701	2.7568	0.55136	2.2951	2.23445
2.4996	0.49992	2.3851	2.33511	4.597	0.9194	2.265	2.19605	6.2349	1.24698	2.1999	2.05026	2.7882	0.55764	2.3001	2.23876
2.5349	0.50698	2.3901	2.3394	4.6402	0.92804	2.2701	2.2005	6.2781	1.25562	2.205	2.05433	2.8138	0.56276	2.305	2.2431
2.5585	0.5117	2.395	2.34383	4.6814	0.93628	2.275	2.20478	6.3292	1.26584	2.21	2.0581	2.8334	0.56668	2.31	2.24767
2.5604	0.51208	2.4001	2.34889	4.7266	0.94532	2.28	2.2091	6.3959	1.27918	2.215	2.0615	2.8707	0.57414	2.315	2.25184
2.5879	0.51758	2.405	2.35324	4.7855	0.9571	2.2851	2.21332	6.4607	1.29214	2.22	2.06494	2.9179	0.58358	2.32	2.25581
2.6076	0.52152	2.4101	2.35795	4.8327	0.96654	2.29	2.21751	6.5236	1.30472	2.2249	2.06833	2.9552	0.59104	2.325	2.25999
2.6233	0.52466	2.4151	2.36263	4.8759	0.97518	2.295	2.22186	6.5668	1.31336	2.2299	2.0723	2.9827	0.59654	2.3301	2.26448
2.6174	0.52348	2.4201	2.36775	4.9191	0.98382	2.3001	2.22631	6.6375	1.3275	2.235	2.0757	3.0003	0.60006	2.335	2.26899
2.641	0.5282	2.425	2.37218	4.9642	0.99284	2.3051	2.23064	6.7003	1.34006	2.24	2.07919	3.0259	0.60518	2.34	2.27343
2.6626	0.53252	2.43	2.37675	5.0232	1.00464	2.31	2.23465	6.7435	1.3487	2.245	2.08316	3.0612	0.61224	2.345	2.27765
2.6959	0.53918	2.4351	2.38118	5.0507	1.01014	2.315	2.23924	6.8182	1.36364	2.25	2.08636	3.0985	0.6197	2.3501	2.28193
2.7195	0.5439	2.44	2.38561	5.1115	1.0223	2.32	2.24333	6.8673	1.37346	2.2549	2.09008	3.1103	0.62206	2.355	2.28657
2.7549	0.55098	2.4451	2.39	5.1626	1.03252	2.325	2.24756	6.9282	1.38564	2.26	2.09372	3.1437	0.62874	2.36	2.29084
2.7352	0.54704	2.4501	2.3954	5.1999	1.03998	2.3301	2.2521	6.9949	1.39898	2.265	2.09712	3.181	0.6362	2.365	2.29502
2.7588	0.55176	2.455	2.39982	5.2569	1.05138	2.335	2.25615	7.044	1.4088	2.27	2.10094	3.2124	0.64248	2.37	2.29933
2.7902	0.55804	2.46	2.4042	5.304	1.0608	2.34	2.26044	7.1088	1.42176	2.2749	2.10429	3.2498	0.64996	2.375	2.3035
2.8256	0.56512	2.4651	2.40859	5.3374	1.06748	2.3451	2.26504	7.156	1.4312	2.2799	2.10816	3.2871	0.65742	2.3801	2.30778
2.8413	0.56826	2.4701	2.41327	5.3747	1.07494	2.35	2.26938	7.2286	1.44572	2.285	2.11151	3.3165	0.6633	2.3851	2.31214
2.8629	0.57258	2.4751	2.41784	5.4297	1.08594	2.355	2.27355	7.2856	1.45712	2.29	2.11515	3.3499	0.66998	2.3901	2.3164
2.8648	0.57296	2.48	2.4227	5.4788	1.09576	2.36	2.27782	7.3524	1.47048	2.2949	2.11844	3.3696	0.67392	2.395	2.32087
2.8766	0.57532	2.4851	2.42757	5.522	1.1044	2.365	2.28217	7.4172	1.48344	2.3	2.12199	3.4128	0.68256	2.4	2.32492
2.8963	0.57926	2.49	2.43207	5.5829	1.11658	2.3701	2.28636					3.4344	0.68688	2.4051	2.32954
2.9296	0.58592	2.4951	2.43651	5.6339	1.12678	2.3751	2.29059					3.454	0.6908	2.41	2.33401
2.9454	0.58908	2.5001	2.44119	5.6791	1.13582	2.3801	2.29491					3.4874	0.69748	2.4151	2.33838
				5.742	1.1484	2.385	2.29887					3.5306	0.70612	2.4201	2.34243
				5.7793	1.15586	2.39	2.30331					3.5502	0.71004	2.425	2.3469
				5.8166	1.16332	2.395	2.30775					3.5856	0.71712	2.43	2.35112
				5.8637	1.17274	2.4	2.31204					3.6033	0.72066	2.435	2.35573
				5.9089	1.18178	2.4051	2.31647					3.617	0.7234	2.44	2.36043
				5.9658	1.19316	2.4101	2.32061					3.6563	0.73126	2.4451	2.36466
				6.0248	1.20496	2.4151	2.32473					3.7034	0.74068	2.4501	2.36863
				6.068	1.2136	2.4201	2.32908					3.7191	0.74382	2.455	2.37318
				6.1171	1.22342	2.425	2.33324					3.7447	0.74894	2.46	2.37762
				6.1603	1.23206	2.43	2.3376					3.7643	0.75286	2.4651	2.38229
				6.227	1.2454	2.435	2.3416					3.7839	0.75678	2.47	2.38675
				6.2702	1.25404	2.4401	2.34605					3.8134	0.76268	2.4751	2.39121
				6.3115	1.2623	2.4451	2.35043					3.8546	0.77092	2.4801	2.3953
				6.3743	1.27486	2.4501	2.35449					3.8782	0.77564	2.485	2.39968
				6.4215	1.2843	2.455	2.35868					3.9214	0.78428	2.49	2.40373
				6.4706	1.29412	2.46	2.36294					3.9528	0.79056	2.495	2.40804
				6.5118	1.30236	2.4651	2.36742					3.9607	0.79214	2.5	2.41286
				6.5688	1.31376	2.4701	2.37157
				6.6061	1.32122	2.475	2.37591
				6.6709	1.33418	2.48	2.37994
				6.7141	1.34282	2.485	2.38429
				6.7494	1.34988	2.49	2.38876
				6.8044	1.36088	2.4951	2.39303
				6.8751	1.37502	2.5001	2.39697

## Sheet: Fig. 3g
Fig. 3g
FeCrOx		CoOx		CoCrOx		NiCrOx
Z' (Ohm)	Z'' (Ohm)	Z' (Ohm)	Z'' (Ohm)	Z' (Ohm)	Z'' (Ohm)	Z' (Ohm)	Z'' (Ohm)
0.04841	0.06146	0.04256	0.03806	0.0387	0.03712	0.06624	0.02284
0.02575	0.0517	0.02643	0.03598	0.02541	0.03497	0.05257	0.03532
0.01736	0.0397	0.0184	0.02932	0.0185	0.02905	0.03847	0.03662
0.01318	0.03334	0.01435	0.02594	0.01456	0.02567	0.02887	0.03511
0.00751	0.02812	0.00865	0.02282	0.00927	0.02277	0.01908	0.03272
0.00377	0.02125	0.00463	0.01758	0.00529	0.01781	0.01135	0.02671
0.00261	0.01505	0.00303	0.0127	0.00354	0.01312	0.00748	0.02017
0.00238	0.01082	0.00245	0.00887	0.00285	0.00926	0.00567	0.01491
0.00235	0.00732	0.00226	0.00591	0.00252	0.00636	0.00482	0.01077
0.00242	0.00455	0.00227	0.00342	0.00244	0.00386	0.00438	0.00733
0.00254	0.00218	0.00236	0.00134	0.00248	0.00168	0.00418	0.00443
0.00269	-0.00011	0.00247	-0.000662546	0.00261	-0.00030381	0.00416	0.00188
0.00284	-0.00226	0.00261	-0.00267	0.00269	-0.00232	0.00401	-0.00064
0.00297	-0.00433	0.00269	-0.00466	0.00288	-0.00445	0.00417	-0.00309
0.00322	-0.0068	0.00297	-0.00693	0.00309	-0.00675	0.00428	-0.00567
0.00343	-0.0097	0.00343	-0.00961	0.00357	-0.00941	0.00442	-0.00858
0.00393	-0.01275	0.00393	-0.01267	0.00413	-0.0124	0.00491	-0.01185
0.00455	-0.0167	0.00474	-0.01631	0.00506	-0.0161	0.00558	-0.01569
0.00549	-0.02128	0.00607	-0.02064	0.00654	-0.02028	0.00667	-0.02027
0.00692	-0.02712	0.00782	-0.02588	0.00865	-0.02536	0.00838	-0.02586
0.00924	-0.03408	0.01059	-0.03213	0.01191	-0.03131	0.01085	-0.03254
0.01313	-0.04238	0.01438	-0.03932	0.01676	-0.03746	0.01461	-0.04028
0.0184	-0.05125	0.02043	-0.04703	0.02297	-0.04435	0.02001	-0.04867
0.02556	-0.06261	0.02831	-0.05561	0.03148	-0.05115	0.02803	-0.05795
0.03714	-0.07384	0.03899	-0.06389	0.04228	-0.05666	0.03848	-0.06753
0.05161	-0.08403	0.05204	-0.07033	0.05494	-0.05985	0.05264	-0.07637
0.07012	-0.09208	0.06767	-0.07486	0.06815	-0.06058	0.06911	-0.08244
0.09097	-0.09749	0.08402	-0.07613	0.08115	-0.05865	0.08801	-0.08493
0.11285	-0.0973	0.1002	-0.0742	0.09215	-0.05485	0.10627	-0.08401
0.13282	-0.09325	0.11485	-0.06994	0.10193	-0.04983	0.12325	-0.07994
0.15003	-0.08379	0.12694	-0.06348	0.10905	-0.04473	0.13791	-0.07269
0.16544	-0.07377	0.13803	-0.05651	0.11439	-0.04003	0.14932	-0.06492
0.17165	-0.06409	0.14525	-0.05038	0.11929	-0.03468	0.15922	-0.05839
0.187	-0.05269	0.15197	-0.04318	0.12368	-0.02848	0.16735	-0.05122
0.1899	-0.04686	0.15651	-0.03835	0.1277	-0.02642	0.1727	-0.04367
0.19421	-0.04502	0.16201	-0.03283	0.1308	-0.02418	0.17615	-0.03667
0.19791	-0.03382	0.16505	-0.02869	0.13252	-0.02135	0.18092	-0.0334
0.201	-0.02781	0.16742	-0.02447	0.13595	-0.01898	0.18377	-0.02849
0.19881	-0.02769	0.16981	-0.02226	0.13822	-0.01727	0.18589	-0.02612
0.2017	-0.01702	0.16974	-0.01835	0.14018	-0.01457	0.18947	-0.02268
0.2028	-0.02098	0.1721	-0.01514	0.14182	-0.01251	0.19128	-0.01885
0.20398	-0.01611	0.1744	-0.01533	0.14252	-0.00969	0.1916	-0.01937
0.2013	-0.01357	0.1753	-0.01189	0.14332	-0.01183	0.19605	-0.01797
		0.17575	-0.01053	0.14428	-0.00894	0.19423	-0.01803
		0.17747	-0.01038	0.14542	-0.00877
		0.17794	-0.00791	0.1465	-0.00723
		0.18003	-0.00803	0.14856	-0.00562
		0.18077	-0.00683	0.14541	-0.00458
		0.18096	-0.00737	0.14665	-0.00546
		0.181	-0.00608	0.1484	-0.00389
		0.18272	-0.00505	0.14759	-0.00241

## Sheet: Fig. 3h
Fig. 3h
Time (h)	I (A)	E-iR (V)
0.00833	2.5011	1.9024
0.01667	2.5007	1.9283
0.025	2.5011	1.9283
0.03333	2.5011	1.929
0.04167	2.5011	1.9283
0.05	2.5011	1.928
0.05833	2.5011	1.9278
0.06667	2.5011	1.9283
0.075	2.5011	1.928
0.08333	2.5011	1.9278
0.09167	2.5011	1.9278
0.1	2.5011	1.9278
0.10833	2.5011	1.9287
0.11667	2.5011	1.9294
0.125	2.5011	1.931
0.13333	2.5011	1.9319
0.14167	2.5011	1.9335
0.15	2.5011	1.9349
0.15833	2.5011	1.9365
0.16667	2.5011	1.9384
0.175	2.5011	1.9404
0.18333	2.5011	1.9427
0.19167	2.5011	1.9445
0.2	2.5011	1.9468
0.20833	2.5011	1.9491
0.21667	2.5011	1.9521
0.225	2.5011	1.9544
0.23333	2.5011	1.9574
0.24167	2.5011	1.9601
0.25	2.5007	1.9624
0.25833	2.5011	1.9651
0.26667	2.5011	1.9665
0.275	2.5011	1.9672
0.28333	2.5011	1.9679
0.29167	2.5011	1.9677
0.3	2.5011	1.9668
0.30833	2.5011	1.9654
0.31667	2.5007	1.9633
0.325	2.5007	1.9615
0.33333	2.5007	1.9592
0.34167	2.5011	1.9569
0.35	2.5011	1.9553
0.35833	2.5007	1.9542
0.36667	2.5011	1.9523
0.375	2.5011	1.9512
0.38333	2.5011	1.95
0.39167	2.5011	1.9503
0.4	2.5011	1.9509
0.40833	2.5011	1.9516
0.41667	2.5011	1.9523
0.425	2.5011	1.953
0.43333	2.5011	1.9546
0.44167	2.5011	1.956
0.45	2.5011	1.9576
0.45833	2.5011	1.9592
0.46667	2.5011	1.9603
0.475	2.5007	1.9615
0.48333	2.5011	1.9624
0.49167	2.5007	1.9629
0.5	2.5011	1.9631
0.50833	2.5011	1.9626
0.51667	2.5011	1.9622
0.525	2.5011	1.961
0.53333	2.5007	1.9599
0.54167	2.5011	1.959
0.55	2.5011	1.9574
0.55833	2.5011	1.956
0.56667	2.5007	1.9551
0.575	2.5011	1.9544
0.58333	2.5011	1.9532
0.59167	2.5011	1.9528
0.6	2.5011	1.9526
0.60833	2.5011	1.9528
0.61667	2.5011	1.953
0.625	2.5011	1.9537
0.63333	2.5011	1.9544
0.64167	2.5011	1.9551
0.65	2.5007	1.9562
0.65833	2.5011	1.9569
0.66667	2.5011	1.9583
0.675	2.5011	1.959
0.68333	2.5011	1.9597
0.69167	2.5011	1.9601
0.7	2.5007	1.9603
0.70833	2.5011	1.9606
0.71667	2.5011	1.9608
0.725	2.5011	1.9603
0.73333	2.5011	1.9601
0.74167	2.5011	1.9592
0.75	2.5011	1.958
0.75833	2.5011	1.9571
0.76667	2.5011	1.956
0.775	2.5011	1.9553
0.78333	2.5011	1.9546
0.79167	2.5011	1.9544
0.8	2.5011	1.9548
0.80833	2.5011	1.9551
0.81667	2.5011	1.9546
0.825	2.5011	1.9548
0.83333	2.5011	1.9551
0.84167	2.5011	1.956
0.85	2.5011	1.956
0.85833	2.5011	1.9569
0.86667	2.5011	1.9576
0.875	2.5011	1.958
0.88333	2.5011	1.9587
0.89167	2.5011	1.9592
0.9	2.5011	1.9594
0.90833	2.5011	1.9597
0.91667	2.5011	1.9601
0.925	2.5011	1.9597
0.93333	2.5011	1.9592
0.94167	2.5011	1.9592
0.95	2.5011	1.959
0.95833	2.5011	1.9583
0.96667	2.5011	1.9578
0.975	2.5007	1.9571
0.98333	2.5011	1.9567
0.99167	2.5011	1.9562
1	2.5011	1.9564
1.00833	2.5011	1.9562
1.01667	2.5011	1.9558
1.025	2.5011	1.9558
1.03333	2.5011	1.9562
1.04167	2.5011	1.9564
1.05	2.5011	1.9567
1.05833	2.5007	1.9574
1.06667	2.5011	1.9571
1.075	2.5011	1.9583
1.08333	2.5011	1.9583
1.09167	2.5011	1.9585
1.1	2.5011	1.959
1.10833	2.5007	1.9592
1.11667	2.5011	1.9594
1.125	2.5011	1.959
1.13333	2.5011	1.9587
1.14167	2.5011	1.9583
1.15	2.5011	1.9585
1.15833	2.5011	1.9583
1.16667	2.5011	1.9585
1.175	2.5011	1.958
1.18333	2.5011	1.9574
1.19167	2.5011	1.9576
1.2	2.5011	1.9576
1.20833	2.5011	1.9571
1.21667	2.5011	1.9574
1.225	2.5011	1.9571
1.23333	2.5011	1.9576
1.24167	2.5007	1.9576
1.25	2.5011	1.9578
1.25833	2.5011	1.9574
1.26667	2.5011	1.9578
1.275	2.5011	1.9583
1.28333	2.5007	1.958
1.29167	2.5011	1.9585
1.3	2.5011	1.9587
1.30833	2.5011	1.9585
1.31667	2.5011	1.959
1.325	2.5011	1.9587
1.33333	2.5011	1.959
1.34167	2.5011	1.959
1.35	2.5011	1.9585
1.35833	2.5007	1.9585
1.36667	2.5011	1.9585
1.375	2.5011	1.9585
1.38333	2.5011	1.9585
1.39167	2.5011	1.9583
1.4	2.5011	1.9578
1.40833	2.5011	1.958
1.41667	2.5011	1.9585
1.425	2.5007	1.958
1.43333	2.5011	1.9576
1.44167	2.5007	1.9583
1.45	2.5011	1.958
1.45833	2.5011	1.9585
1.46667	2.5011	1.9583
1.475	2.5011	1.9585
1.48333	2.5007	1.959
1.49167	2.5007	1.9592
1.5	2.5007	1.959
1.50833	2.5011	1.959
1.51667	2.5011	1.9597
1.525	2.5011	1.9597
1.53333	2.5007	1.9594
1.54167	2.5007	1.9594
1.55	2.5011	1.9594
1.55833	2.5011	1.9592
1.56667	2.5011	1.959
1.575	2.5007	1.9592
1.58333	2.5011	1.959
1.59167	2.5011	1.9587
1.6	2.5011	1.959
1.60833	2.5011	1.9585
1.61667	2.5011	1.9585
1.625	2.5011	1.9587
1.63333	2.5011	1.9585
1.64167	2.5011	1.9592
1.65	2.5007	1.9594
1.65833	2.5011	1.9592
1.66667	2.5007	1.9594
1.675	2.5011	1.9599
1.68333	2.5011	1.9601
1.69167	2.5011	1.9603
1.7	2.5011	1.961
1.70833	2.5011	1.961
1.71667	2.5011	1.961
1.725	2.5011	1.961
1.73333	2.5011	1.961
1.74167	2.5011	1.9613
1.75	2.5011	1.9608
1.75833	2.5007	1.961
1.76667	2.5007	1.9615
1.775	2.5011	1.9613
1.78333	2.5011	1.9608
1.79167	2.5007	1.9603
1.8	2.5007	1.9606
1.80833	2.5011	1.9601
1.81667	2.5007	1.9601
1.825	2.5007	1.9601
1.83333	2.5011	1.9597
1.84167	2.5011	1.9599
1.85	2.5007	1.9601
1.85833	2.5007	1.9601
1.86667	2.5011	1.9606
1.875	2.5007	1.9606
1.88333	2.5007	1.9613
1.89167	2.5007	1.961
1.9	2.5011	1.961
1.90833	2.5007	1.9619
1.91667	2.5007	1.9613
1.925	2.5007	1.9619
1.93333	2.5007	1.9619
1.94167	2.5007	1.9619
1.95	2.5007	1.9615
1.95833	2.5007	1.9615
1.96667	2.5007	1.9615
1.975	2.5011	1.9622
1.98333	2.5007	1.9619
1.99167	2.5011	1.9629
2	2.5007	1.9633
2.00833	2.5007	1.9647
2.01667	2.5011	1.9642
2.025	2.5011	1.964
2.03333	2.5007	1.9635
2.04167	2.5007	1.9631
2.05	2.5011	1.9615
2.05833	2.5007	1.9601
2.06667	2.5007	1.959
2.075	2.5007	1.9571
2.08333	2.5011	1.9555
2.09167	2.5011	1.9544
2.1	2.5011	1.9535
2.10833	2.5011	1.953
2.11667	2.5011	1.9526
2.125	2.5011	1.9519
2.13333	2.5011	1.9521
2.14167	2.5011	1.9521
2.15	2.5011	1.9528
2.15833	2.5007	1.9535
2.16667	2.5011	1.9537
2.175	2.5011	1.9548
2.18333	2.5011	1.9558
2.19167	2.5011	1.9567
2.2	2.5011	1.9576
2.20833	2.5011	1.958
2.21667	2.5011	1.9585
2.225	2.5011	1.9583
2.23333	2.5011	1.9587
2.24167	2.5011	1.9585
2.25	2.5011	1.9583
2.25833	2.5011	1.9578
2.26667	2.5011	1.9574
2.275	2.5011	1.9567
2.28333	2.5011	1.956
2.29167	2.5011	1.9553
2.3	2.5011	1.9553
2.30833	2.5011	1.9548
2.31667	2.5011	1.9548
2.325	2.5011	1.9546
2.33333	2.5011	1.9546
2.34167	2.5011	1.9551
2.35	2.5011	1.9555
2.35833	2.5011	1.9555
2.36667	2.5011	1.956
2.375	2.5011	1.9562
2.38333	2.5015	1.9578
2.39167	2.5011	1.958
2.4	2.5011	1.9578
2.40833	2.5011	1.9585
2.41667	2.5007	1.959
2.425	2.5011	1.9594
2.43333	2.5011	1.9599
2.44167	2.5011	1.9601
2.45	2.5011	1.9599
2.45833	2.5011	1.9597
2.46667	2.5011	1.9599
2.475	2.5011	1.9594
2.48333	2.5011	1.959
2.49167	2.5011	1.9592
2.5	2.5011	1.959
2.50833	2.5011	1.9587
2.51667	2.5011	1.9587
2.525	2.5011	1.9587
2.53333	2.5011	1.9587
2.54167	2.5011	1.959
2.55	2.5011	1.9592
2.55833	2.5011	1.9594
2.56667	2.5011	1.9594
2.575	2.5011	1.9601
2.58333	2.5011	1.9603
2.59167	2.5011	1.9603
2.6	2.5011	1.9613
2.60833	2.5011	1.9615
2.61667	2.5011	1.9615
2.625	2.5011	1.9619
2.63333	2.5011	1.9619
2.64167	2.5011	1.9617
2.65	2.5011	1.9622
2.65833	2.5011	1.9622
2.66667	2.5011	1.9626
2.675	2.5011	1.9626
2.68333	2.5011	1.9624
2.69167	2.5011	1.9624
2.7	2.5011	1.9619
2.70833	2.5011	1.9622
2.71667	2.5011	1.9617
2.725	2.5011	1.9619
2.73333	2.5011	1.9619
2.74167	2.5011	1.9617
2.75	2.5011	1.9622
2.75833	2.5011	1.9622
2.76667	2.5011	1.9624
2.775	2.5011	1.9629
2.78333	2.5011	1.9624
2.79167	2.5011	1.9629
2.8	2.5011	1.9633
2.80833	2.5011	1.9633
2.81667	2.5011	1.9638
2.825	2.5011	1.9645
2.83333	2.5011	1.9645
2.84167	2.5011	1.9649
2.85	2.5011	1.9651
2.85833	2.5011	1.9651
2.86667	2.5011	1.9647
2.875	2.5011	1.9651
2.88333	2.5011	1.9654
2.89167	2.5011	1.9647
2.9	2.5011	1.9651
2.90833	2.5011	1.9649
2.91667	2.5011	1.9642
2.925	2.5011	1.9645
2.93333	2.5011	1.9647
2.94167	2.5011	1.9642
2.95	2.5011	1.9649
2.95833	2.5011	1.9651
2.96667	2.5011	1.9651
2.975	2.5011	1.9651
2.98333	2.5011	1.9651
2.99167	2.5011	1.9656
3	2.5011	1.9658
3.00833	2.5011	1.9661
3.01667	2.5011	1.9663
3.025	2.5011	1.9665
3.03333	2.5011	1.9663
3.04167	2.5011	1.967
3.05	2.5011	1.9674
3.05833	2.5011	1.9674
3.06667	2.5011	1.967
3.075	2.5011	1.9668
3.08333	2.5011	1.967
3.09167	2.5011	1.967
3.1	2.5011	1.9668
3.10833	2.5011	1.9668
3.11667	2.5011	1.9665
3.125	2.5011	1.9672
3.13333	2.5011	1.9672
3.14167	2.5011	1.9672
3.15	2.5011	1.9668
3.15833	2.5011	1.9677
3.16667	2.5011	1.9672
3.175	2.5011	1.9674
3.18333	2.5011	1.9677
3.19167	2.5011	1.9677
3.2	2.5011	1.9677
3.20833	2.5011	1.9681
3.21667	2.5011	1.9679
3.225	2.5011	1.9686
3.23333	2.5011	1.9686
3.24167	2.5011	1.9688
3.25	2.5011	1.9688
3.25833	2.5011	1.9686
3.26667	2.5011	1.9684
3.275	2.5011	1.9686
3.28333	2.5011	1.9684
3.29167	2.5011	1.9686
3.3	2.5011	1.9686
3.30833	2.5011	1.9679
3.31667	2.5011	1.967
3.325	2.5011	1.9663
3.33333	2.5011	1.9668
3.34167	2.5011	1.9668
3.35	2.5011	1.9672
3.35833	2.5011	1.9684
3.36667	2.5011	1.9697
3.375	2.5011	1.9713
3.38333	2.5011	1.9725
3.39167	2.5007	1.975
3.4	2.5007	1.9766
3.40833	2.5011	1.9787
3.41667	2.5011	1.9812
3.425	2.5011	1.9823
3.43333	2.5011	1.9837
3.44167	2.5011	1.9842
3.45	2.5011	1.9844
3.45833	2.5011	1.9837
3.46667	2.5015	1.9823
3.475	2.5011	1.9805
3.48333	2.5011	1.978
3.49167	2.5011	1.9755
3.5	2.5011	1.9736
3.50833	2.5011	1.9713
3.51667	2.5011	1.9693
3.525	2.5011	1.9679
3.53333	2.5011	1.9665
3.54167	2.5011	1.9658
3.55	2.5011	1.9654
3.55833	2.5011	1.9656
3.56667	2.5011	1.9663
3.575	2.5011	1.967
3.58333	2.5011	1.9681
3.59167	2.5011	1.9693
3.6	2.5011	1.9709
3.60833	2.5011	1.9718
3.61667	2.5011	1.9729
3.625	2.5011	1.9743
3.63333	2.5011	1.975
3.64167	2.5011	1.9755
3.65	2.5011	1.9757
3.65833	2.5011	1.9759
3.66667	2.5011	1.9752
3.675	2.5011	1.9743
3.68333	2.5011	1.9739
3.69167	2.5011	1.9732
3.7	2.5011	1.972
3.70833	2.5011	1.9711
3.71667	2.5011	1.9704
3.725	2.5011	1.9693
3.73333	2.5011	1.9684
3.74167	2.5011	1.9681
3.75	2.5011	1.9677
3.75833	2.5011	1.9681
3.76667	2.5011	1.9684
3.775	2.5011	1.9688
3.78333	2.5011	1.9693
3.79167	2.5011	1.97
3.8	2.5011	1.9702
3.80833	2.5011	1.9711
3.81667	2.5011	1.9725
3.825	2.5011	1.9729
3.83333	2.5011	1.9734
3.84167	2.5011	1.9739
3.85	2.5011	1.9748
3.85833	2.5011	1.9745
3.86667	2.5011	1.9745
3.875	2.5011	1.9743
3.88333	2.5011	1.9736
3.89167	2.5011	1.9732
3.9	2.5011	1.9729
3.90833	2.5011	1.9722
3.91667	2.5011	1.9718
3.925	2.5011	1.9716
3.93333	2.5011	1.9711
3.94167	2.5011	1.9711
3.95	2.5011	1.9713
3.95833	2.5011	1.9716
3.96667	2.5011	1.9713
3.975	2.5011	1.9713
3.98333	2.5011	1.972
3.99167	2.5011	1.9718
4	2.5011	1.9727
4.00833	2.5011	1.9727
4.01667	2.5011	1.9734
4.025	2.5011	1.9741
4.03333	2.5011	1.9741
4.04167	2.5011	1.9743
4.05	2.5011	1.9745
4.05833	2.5011	1.9748
4.06667	2.5011	1.975
4.075	2.5011	1.9745
4.08333	2.5011	1.9741
4.09167	2.5011	1.9745
4.1	2.5011	1.9741
4.10833	2.5011	1.9743
4.11667	2.5011	1.9736
4.125	2.5011	1.9736
4.13333	2.5011	1.9736
4.14167	2.5011	1.9734
4.15	2.5011	1.9739
4.15833	2.5011	1.9736
4.16667	2.5011	1.9739
4.175	2.5011	1.9739
4.18333	2.5011	1.9736
4.19167	2.5011	1.9741
4.2	2.5011	1.9741
4.20833	2.5011	1.9743
4.21667	2.5011	1.975
4.225	2.5011	1.975
4.23333	2.5011	1.9755
4.24167	2.5011	1.9757
4.25	2.5011	1.9757
4.25833	2.5011	1.9761
4.26667	2.5011	1.9752
4.275	2.5011	1.9743
4.28333	2.5011	1.9739
4.29167	2.5011	1.9734
4.3	2.5011	1.9739
4.30833	2.5011	1.9739
4.31667	2.5011	1.9748
4.325	2.5011	1.9759
4.33333	2.5011	1.9777
4.34167	2.5011	1.9796
4.35	2.5011	1.9816
4.35833	2.5011	1.9835
4.36667	2.5011	1.9848
4.375	2.5007	1.9867
4.38333	2.5011	1.9883
4.39167	2.5011	1.9892
4.4	2.5011	1.9901
4.40833	2.5011	1.9908
4.41667	2.5011	1.991
4.425	2.5007	1.9913
4.43333	2.5011	1.9913
4.44167	2.5007	1.9897
4.45	2.5011	1.9885
4.45833	2.5011	1.9862
4.46667	2.5011	1.9846
4.475	2.5011	1.9821
4.48333	2.5011	1.9798
4.49167	2.5011	1.9773
4.5	2.5015	1.9759
4.50833	2.5011	1.9743
4.51667	2.5011	1.9729
4.525	2.5011	1.9729
4.53333	2.5011	1.9729
4.54167	2.5011	1.9732
4.55	2.5011	1.9734
4.55833	2.5011	1.9739
4.56667	2.5011	1.9755
4.575	2.5011	1.9768
4.58333	2.5011	1.9777
4.59167	2.5011	1.9789
4.6	2.5011	1.9803
4.60833	2.5011	1.9812
4.61667	2.5011	1.9814
4.625	2.5011	1.9819
4.63333	2.5011	1.9816
4.64167	2.5011	1.9814
4.65	2.5011	1.9807
4.65833	2.5011	1.9798
4.66667	2.5011	1.9793
4.675	2.5011	1.9784
4.68333	2.5011	1.9773
4.69167	2.5011	1.9766
4.7	2.5011	1.9755
4.70833	2.5011	1.9748
4.71667	2.5011	1.9745
4.725	2.5011	1.9748
4.73333	2.5011	1.9743
4.74167	2.5011	1.9745
4.75	2.5011	1.9748
4.75833	2.5011	1.9755
4.76667	2.5011	1.9757
4.775	2.5011	1.9768
4.78333	2.5011	1.9775
4.79167	2.5011	1.978
4.8	2.5011	1.9784
4.80833	2.5011	1.9791
4.81667	2.5011	1.9791
4.825	2.5011	1.9798
4.83333	2.5011	1.9798
4.84167	2.5011	1.9798
4.85	2.5011	1.9798
4.85833	2.5011	1.9798
4.86667	2.5011	1.9793
4.875	2.5011	1.9789
4.88333	2.5011	1.9789
4.89167	2.5011	1.978
4.9	2.5011	1.9773
4.90833	2.5011	1.9771
4.91667	2.5011	1.9766
4.925	2.5011	1.9768
4.93333	2.5011	1.9771
4.94167	2.5011	1.9771
4.95	2.5011	1.9771
4.95833	2.5011	1.9775
4.96667	2.5011	1.9773
4.975	2.5011	1.9782
4.98333	2.5011	1.9784
4.99167	2.5011	1.9787
5	2.5011	1.9791
5.00833	2.5011	1.9796
5.01667	2.5011	1.9796
5.025	2.5011	1.98
5.03333	2.5011	1.9805
5.04167	2.5011	1.9803
5.05	2.5011	1.98
5.05833	2.5011	1.9803
5.06667	2.5011	1.9796
5.075	2.5011	1.9798
5.08333	2.5011	1.9796
5.09167	2.5011	1.9791
5.1	2.5011	1.9791
5.10833	2.5011	1.9789
5.11667	2.5011	1.9787
5.125	2.5011	1.9789
5.13333	2.5011	1.9791
5.14167	2.5011	1.9793
5.15	2.5011	1.9793
5.15833	2.5011	1.9796
5.16667	2.5011	1.9798
5.175	2.5011	1.9796
5.18333	2.5011	1.98
5.19167	2.5011	1.9805
5.2	2.5011	1.9805
5.20833	2.5011	1.9805
5.21667	2.5011	1.9809
5.225	2.5011	1.9814
5.23333	2.5011	1.9812
5.24167	2.5011	1.98
5.25	2.5011	1.98
5.25833	2.5011	1.9791
5.26667	2.5011	1.9793
5.275	2.5011	1.9791
5.28333	2.5011	1.9805
5.29167	2.5011	1.9809
5.3	2.5011	1.9828
5.30833	2.5011	1.9839
5.31667	2.5011	1.9858
5.325	2.5011	1.9876
5.33333	2.5011	1.989
5.34167	2.5011	1.9906
5.35	2.5007	1.9919
5.35833	2.5011	1.9933
5.36667	2.5011	1.9945
5.375	2.5011	1.9951
5.38333	2.5011	1.9961
5.39167	2.5011	1.997
5.4	2.5011	1.9965
5.40833	2.5011	1.9961
5.41667	2.5011	1.9947
5.425	2.5011	1.9933
5.43333	2.5011	1.9906
5.44167	2.5011	1.9885
5.45	2.5011	1.986
5.45833	2.5011	1.9837
5.46667	2.5015	1.9819
5.475	2.5011	1.98
5.48333	2.5011	1.9787
5.49167	2.5011	1.9787
5.5	2.5011	1.9777
5.50833	2.5011	1.978
5.51667	2.5011	1.9784
5.525	2.5011	1.9796
5.53333	2.5011	1.9803
5.54167	2.5011	1.9814
5.55	2.5011	1.983
5.55833	2.5011	1.9842
5.56667	2.5011	1.9848
5.575	2.5011	1.9858
5.58333	2.5011	1.9871
5.59167	2.5011	1.9871
5.6	2.5011	1.9876
5.60833	2.5011	1.9871
5.61667	2.5011	1.9869
5.625	2.5011	1.986
5.63333	2.5011	1.9851
5.64167	2.5011	1.9844
5.65	2.5011	1.9837
5.65833	2.5011	1.9823
5.66667	2.5011	1.9814
5.675	2.5011	1.9803
5.68333	2.5011	1.98
5.69167	2.5011	1.9798
5.7	2.5011	1.9791
5.70833	2.5011	1.9796
5.71667	2.5011	1.9805
5.725	2.5011	1.9807
5.73333	2.5011	1.9812
5.74167	2.5011	1.9821
5.75	2.5011	1.9826
5.75833	2.5011	1.9832
5.76667	2.5011	1.9844
5.775	2.5011	1.9844
5.78333	2.5011	1.9846
5.79167	2.5011	1.9853
5.8	2.5011	1.9855
5.80833	2.5011	1.9853
5.81667	2.5011	1.9851
5.825	2.5011	1.9848
5.83333	2.5011	1.9846
5.84167	2.5011	1.9844
5.85	2.5011	1.9842
5.85833	2.5011	1.9832
5.86667	2.5011	1.983
5.875	2.5011	1.9826
5.88333	2.5011	1.9826
5.89167	2.5011	1.9816
5.9	2.5011	1.9823
5.90833	2.5011	1.9823
5.91667	2.5011	1.9821
5.925	2.5011	1.9823
5.93333	2.5011	1.983
5.94167	2.5011	1.9832
5.95	2.5011	1.9837
5.95833	2.5011	1.9839
5.96667	2.5011	1.9842
5.975	2.5011	1.9848
5.98333	2.5011	1.9855
5.99167	2.5011	1.9851
6	2.5011	1.9858
6.00833	2.5011	1.9851
6.01667	2.5011	1.9853
6.025	2.5011	1.9853
6.03333	2.5011	1.9848
6.04167	2.5011	1.9846
6.05	2.5011	1.9842
6.05833	2.5011	1.9846
6.06667	2.5011	1.9844
6.075	2.5011	1.9837
6.08333	2.5011	1.9842
6.09167	2.5011	1.9839
6.1	2.5011	1.9842
6.10833	2.5011	1.9839
6.11667	2.5011	1.9842
6.125	2.5011	1.9846
6.13333	2.5011	1.9848
6.14167	2.5011	1.9848
6.15	2.5011	1.9853
6.15833	2.5011	1.9853
6.16667	2.5011	1.9855
6.175	2.5011	1.9858
6.18333	2.5011	1.9862
6.19167	2.5011	1.9858
6.2	2.5011	1.9862
6.20833	2.5011	1.986
6.21667	2.5011	1.9848
6.225	2.5011	1.9844
6.23333	2.5011	1.9842
6.24167	2.5011	1.9842
6.25	2.5007	1.9851
6.25833	2.5007	1.9858
6.26667	2.5011	1.9874
6.275	2.5011	1.9883
6.28333	2.5011	1.9901
6.29167	2.5011	1.9915
6.3	2.5011	1.994
6.30833	2.5011	1.9961
6.31667	2.5007	1.9981
6.325	2.5011	2
6.33333	2.5011	2.0009
6.34167	2.5011	2.0018
6.35	2.5011	2.0022
6.35833	2.5011	2.002
6.36667	2.5015	2.0011
6.375	2.5011	1.9993
6.38333	2.5007	1.9968
6.39167	2.5011	1.9947
6.4	2.5011	1.9924
6.40833	2.5011	1.9901
6.41667	2.5011	1.9871
6.425	2.5011	1.9853
6.43333	2.5011	1.9842
6.44167	2.5011	1.9832
6.45	2.5011	1.9823
6.45833	2.5011	1.9821
6.46667	2.5011	1.9828
6.475	2.5011	1.9835
6.48333	2.5011	1.9844
6.49167	2.5011	1.9858
6.5	2.5011	1.9869
6.50833	2.5011	1.9878
6.51667	2.5011	1.9892
6.525	2.5011	1.9908
6.53333	2.5011	1.9917
6.54167	2.5011	1.9924
6.55	2.5011	1.9919
6.55833	2.5011	1.9924
6.56667	2.5011	1.9922
6.575	2.5011	1.991
6.58333	2.5011	1.9908
6.59167	2.5011	1.9894
6.6	2.5011	1.9883
6.60833	2.5011	1.9871
6.61667	2.5011	1.9867
6.625	2.5011	1.9862
6.63333	2.5011	1.9855
6.64167	2.5011	1.9853
6.65	2.5011	1.9851
6.65833	2.5011	1.9848
6.66667	2.5011	1.9844
6.675	2.5011	1.9851
6.68333	2.5011	1.9851
6.69167	2.5011	1.9858
6.7	2.5011	1.9862
6.70833	2.5011	1.9871
6.71667	2.5011	1.9878
6.725	2.5011	1.9885
6.73333	2.5011	1.9887
6.74167	2.5011	1.9897
6.75	2.5011	1.9899
6.75833	2.5011	1.9901
6.76667	2.5011	1.9903
6.775	2.5011	1.9899
6.78333	2.5011	1.9894
6.79167	2.5011	1.9892
6.8	2.5011	1.9892
6.80833	2.5011	1.9885
6.81667	2.5011	1.988
6.825	2.5011	1.9874
6.83333	2.5011	1.9871
6.84167	2.5011	1.9874
6.85	2.5011	1.9874
6.85833	2.5011	1.9871
6.86667	2.5011	1.9871
6.875	2.5011	1.9869
6.88333	2.5011	1.9869
6.89167	2.5011	1.9874
6.9	2.5011	1.9878
6.90833	2.5011	1.9887
6.91667	2.5011	1.9885
6.925	2.5011	1.989
6.93333	2.5011	1.9899
6.94167	2.5011	1.9899
6.95	2.5011	1.9897
6.95833	2.5011	1.9899
6.96667	2.5011	1.9903
6.975	2.5011	1.9906
6.98333	2.5011	1.9899
6.99167	2.5011	1.9901
7	2.5011	1.9894
7.00833	2.5011	1.9894
7.01667	2.5011	1.989
7.025	2.5011	1.989
7.03333	2.5011	1.9885
7.04167	2.5011	1.9885
7.05	2.5011	1.9885
7.05833	2.5011	1.989
7.06667	2.5011	1.9887
7.075	2.5011	1.9887
7.08333	2.5011	1.9894
7.09167	2.5011	1.9894
7.1	2.5011	1.9899
7.10833	2.5011	1.9901
7.11667	2.5011	1.9903
7.125	2.5011	1.9903
7.13333	2.5011	1.991
7.14167	2.5011	1.9906
7.15	2.5011	1.9908
7.15833	2.5011	1.9913
7.16667	2.5011	1.9901
7.175	2.5011	1.9897
7.18333	2.5011	1.989
7.19167	2.5011	1.9887
7.2	2.5011	1.9885
7.20833	2.5011	1.9892
7.21667	2.5011	1.9901
7.225	2.5011	1.991
7.23333	2.5011	1.9929
7.24167	2.5011	1.9942
7.25	2.5011	1.9968
7.25833	2.5011	1.9979
7.26667	2.5007	2
7.275	2.5011	2.0022
7.28333	2.5007	2.0032
7.29167	2.5011	2.0048
7.3	2.5011	2.0055
7.30833	2.5007	2.0064
7.31667	2.5011	2.0066
7.325	2.5011	2.0071
7.33333	2.5011	2.0059
7.34167	2.5011	2.005
7.35	2.5011	2.0029
7.35833	2.5011	2.0009
7.36667	2.5011	1.9984
7.375	2.5011	1.9963
7.38333	2.5011	1.994
7.39167	2.5011	1.9915
7.4	2.5011	1.9899
7.40833	2.5011	1.9885
7.41667	2.5011	1.9874
7.425	2.5011	1.9871
7.43333	2.5011	1.9871
7.44167	2.5011	1.9874
7.45	2.5011	1.9887
7.45833	2.5011	1.989
7.46667	2.5011	1.9906
7.475	2.5011	1.9919
7.48333	2.5011	1.9922
7.49167	2.5011	1.9938
7.5	2.5011	1.9951
7.50833	2.5011	1.9956
7.51667	2.5011	1.9963
7.525	2.5011	1.9968
7.53333	2.5011	1.9963
7.54167	2.5011	1.9958
7.55	2.5011	1.9951
7.55833	2.5011	1.9945
7.56667	2.5011	1.9938
7.575	2.5011	1.9926
7.58333	2.5011	1.9913
7.59167	2.5011	1.9903
7.6	2.5011	1.9897
7.60833	2.5011	1.9897
7.61667	2.5011	1.9897
7.625	2.5011	1.9894
7.63333	2.5011	1.989
7.64167	2.5011	1.989
7.65	2.5011	1.9899
7.65833	2.5011	1.9899
7.66667	2.5011	1.991
7.675	2.5011	1.991
7.68333	2.5011	1.9919
7.69167	2.5011	1.9924
7.7	2.5011	1.9931
7.70833	2.5011	1.9931
7.71667	2.5011	1.9935
7.725	2.5011	1.994
7.73333	2.5011	1.9938
7.74167	2.5011	1.9938
7.75	2.5011	1.9933
7.75833	2.5011	1.9935
7.76667	2.5011	1.9933
7.775	2.5011	1.9924
7.78333	2.5011	1.9929
7.79167	2.5011	1.9919
7.8	2.5011	1.9913
7.80833	2.5011	1.991
7.81667	2.5011	1.9908
7.825	2.5011	1.9913
7.83333	2.5011	1.991
7.84167	2.5011	1.991
7.85	2.5011	1.9915
7.85833	2.5011	1.9917
7.86667	2.5011	1.9924
7.875	2.5011	1.9924
7.88333	2.5011	1.9933
7.89167	2.5011	1.9938
7.9	2.5011	1.9935
7.90833	2.5011	1.9942
7.91667	2.5011	1.994
7.925	2.5011	1.9942
7.93333	2.5011	1.994
7.94167	2.5011	1.994
7.95	2.5011	1.994
7.95833	2.5011	1.9935
7.96667	2.5011	1.9938
7.975	2.5011	1.9935
7.98333	2.5011	1.9935
7.99167	2.5011	1.9929
8	2.5011	1.9929
8.00833	2.5011	1.9926
8.01667	2.5011	1.9929
8.025	2.5011	1.9926
8.03333	2.5011	1.9931
8.04167	2.5011	1.9933
8.05	2.5011	1.9933
8.05833	2.5011	1.9935
8.06667	2.5011	1.994
8.075	2.5011	1.9942
8.08333	2.5011	1.994
8.09167	2.5011	1.9945
8.1	2.5011	1.9947
8.10833	2.5011	1.9949
8.11667	2.5011	1.9945
8.125	2.5011	1.9945
8.13333	2.5011	1.9945
8.14167	2.5011	1.9931
8.15	2.5011	1.9931
8.15833	2.5011	1.9924
8.16667	2.5011	1.9922
8.175	2.5007	1.9929
8.18333	2.5011	1.9938
8.19167	2.5011	1.9949
8.2	2.5007	1.9965
8.20833	2.5011	1.9986
8.21667	2.5011	2.0006
8.225	2.5007	2.0022
8.23333	2.5011	2.0048
8.24167	2.5007	2.0061
8.25	2.5011	2.0073
8.25833	2.5011	2.0087
8.26667	2.5011	2.0093
8.275	2.5011	2.01
8.28333	2.5011	2.0107
8.29167	2.5007	2.01
8.3	2.5011	2.0103
8.30833	2.5011	2.0096
8.31667	2.5007	2.008
8.325	2.5011	2.0055
8.33333	2.5011	2.0039
8.34167	2.5011	2.0011
8.35	2.5011	1.999
8.35833	2.5011	1.9974
8.36667	2.5011	1.9951
8.375	2.5011	1.9933
8.38333	2.5011	1.9926
8.39167	2.5011	1.9924
8.4	2.5011	1.9913
8.40833	2.5011	1.9919
8.41667	2.5011	1.9922
8.425	2.5011	1.9933
8.43333	2.5011	1.9945
8.44167	2.5011	1.9951
8.45	2.5011	1.9968
8.45833	2.5011	1.9974
8.46667	2.5011	1.9988
8.475	2.5011	1.9997
8.48333	2.5011	2.0002
8.49167	2.5011	2.0004
8.5	2.5011	2.0002
8.50833	2.5011	2.0004
8.51667	2.5011	1.9995
8.525	2.5011	1.9993
8.53333	2.5011	1.9981
8.54167	2.5011	1.997
8.55	2.5011	1.9963
8.55833	2.5011	1.9956
8.56667	2.5011	1.9942
8.575	2.5011	1.994
8.58333	2.5011	1.9938
8.59167	2.5011	1.9929
8.6	2.5011	1.9924
8.60833	2.5011	1.9929
8.61667	2.5011	1.9929
8.625	2.5011	1.9931
8.63333	2.5011	1.994
8.64167	2.5011	1.9947
8.65	2.5011	1.9958
8.65833	2.5011	1.9965
8.66667	2.5011	1.9968
8.675	2.5011	1.9974
8.68333	2.5011	1.9981
8.69167	2.5011	1.9984
8.7	2.5011	1.9981
8.70833	2.5011	1.9984
8.71667	2.5011	1.9981
8.725	2.5011	1.9981
8.73333	2.5011	1.9974
8.74167	2.5011	1.9974
8.75	2.5011	1.9965
8.75833	2.5011	1.9965
8.76667	2.5011	1.9954
8.775	2.5011	1.9954
8.78333	2.5011	1.9947
8.79167	2.5011	1.9945
8.8	2.5011	1.9945
8.80833	2.5011	1.9949
8.81667	2.5011	1.9949
8.825	2.5011	1.9956
8.83333	2.5011	1.9954
8.84167	2.5011	1.9961
8.85	2.5011	1.9963
8.85833	2.5011	1.9972
8.86667	2.5011	1.9972
8.875	2.5011	1.9977
8.88333	2.5011	1.9977
8.89167	2.5011	1.9981
8.9	2.5011	1.9984
8.90833	2.5011	1.9979
8.91667	2.5011	1.9984
8.925	2.5011	1.9981
8.93333	2.5011	1.9977
8.94167	2.5011	1.9979
8.95	2.5011	1.9977
8.95833	2.5011	1.9977
8.96667	2.5011	1.9974
8.975	2.5011	1.997
8.98333	2.5011	1.9968
8.99167	2.5011	1.9968
9	2.5011	1.9972
9.00833	2.5011	1.997
9.01667	2.5011	1.9968
9.025	2.5011	1.9972
9.03333	2.5011	1.9968
9.04167	2.5011	1.9972
9.05	2.5011	1.9977
9.05833	2.5011	1.9979
9.06667	2.5011	1.9977
9.075	2.5011	1.9984
9.08333	2.5011	1.9988
9.09167	2.5011	1.9986
9.1	2.5011	1.9988
9.10833	2.5011	1.9986
9.11667	2.5011	1.9988
9.125	2.5011	1.9988
9.13333	2.5011	1.999
9.14167	2.5011	1.999
9.15	2.5011	1.999
9.15833	2.5011	1.9986
9.16667	2.5011	1.9986
9.175	2.5011	1.9988
9.18333	2.5011	1.9988
9.19167	2.5011	1.9984
9.2	2.5011	1.9981
9.20833	2.5011	1.9984
9.21667	2.5011	1.9986
9.225	2.5011	1.9984
9.23333	2.5011	1.9988
9.24167	2.5011	1.999
9.25	2.5011	1.9993
9.25833	2.5011	1.9993
9.26667	2.5011	1.9997
9.275	2.5011	2
9.28333	2.5011	1.9997
9.29167	2.5011	1.999
9.3	2.5011	1.9988
9.30833	2.5011	1.9977
9.31667	2.5011	1.9977
9.325	2.5011	1.997
9.33333	2.5011	1.9977
9.34167	2.5011	1.9979
9.35	2.5007	1.9988
9.35833	2.5007	2.0006
9.36667	2.5007	2.0022
9.375	2.5011	2.0043
9.38333	2.5011	2.0071
9.39167	2.5011	2.0087
9.4	2.5011	2.0105
9.40833	2.5011	2.0121
9.41667	2.5007	2.0132
9.425	2.5011	2.0148
9.43333	2.5011	2.0148
9.44167	2.5011	2.0158
9.45	2.5011	2.0155
9.45833	2.5011	2.0155
9.46667	2.5011	2.0148
9.475	2.5011	2.0144
9.48333	2.5011	2.0128
9.49167	2.5011	2.0112
9.5	2.5011	2.0096
9.50833	2.5011	2.0075
9.51667	2.5011	2.0048
9.525	2.5011	2.0029
9.53333	2.5011	2.0013
9.54167	2.5011	2.0002
9.55	2.5011	1.9984
9.55833	2.5011	1.9974
9.56667	2.5015	1.9974
9.575	2.5011	1.9977
9.58333	2.5011	1.9981
9.59167	2.5011	1.9986
9.6	2.5011	1.9995
9.60833	2.5011	2.0009
9.61667	2.5011	2.0018
9.625	2.5011	2.0034
9.63333	2.5011	2.0041
9.64167	2.5011	2.0043
9.65	2.5011	2.0052
9.65833	2.5011	2.0059
9.66667	2.5011	2.0055
9.675	2.5011	2.0055
9.68333	2.5011	2.0055
9.69167	2.5011	2.0041
9.7	2.5011	2.0034
9.70833	2.5011	2.0029
9.71667	2.5011	2.0016
9.725	2.5011	2.0006
9.73333	2.5011	2.0002
9.74167	2.5011	1.9993
9.75	2.5011	1.9993
9.75833	2.5011	1.9986
9.76667	2.5011	1.9984
9.775	2.5011	1.9988
9.78333	2.5011	1.9988
9.79167	2.5011	1.999
9.8	2.5011	1.9997
9.80833	2.5011	2
9.81667	2.5011	2.0004
9.825	2.5011	2.0016
9.83333	2.5011	2.0018
9.84167	2.5011	2.0022
9.85	2.5011	2.0032
9.85833	2.5011	2.0032
9.86667	2.5011	2.0034
9.875	2.5011	2.0036
9.88333	2.5011	2.0032
9.89167	2.5011	2.0036
9.9	2.5011	2.0027
9.90833	2.5011	2.0029
9.91667	2.5011	2.002
9.925	2.5011	2.0016
9.93333	2.5011	2.0013
9.94167	2.5011	2.0006
9.95	2.5011	2.0004
9.95833	2.5011	2.0009
9.96667	2.5011	2.0006
9.975	2.5011	2.0009
9.98333	2.5011	2.0004
9.99167	2.5011	2.0011
10	2.5011	2.0016
10.0083	2.5011	2.0013
10.0167	2.5011	2.002
10.025	2.5011	2.0027
10.0333	2.5011	2.0032
10.0417	2.5011	2.0027
10.05	2.5011	2.0034
10.0583	2.5011	2.0036
10.0667	2.5011	2.0039
10.075	2.5011	2.0036
10.0833	2.5011	2.0036
10.0917	2.5011	2.0034
10.1	2.5011	2.0034
10.1083	2.5011	2.0032
10.1167	2.5011	2.0034
10.125	2.5011	2.0025
10.1333	2.5011	2.0025
10.1417	2.5011	2.0027
10.15	2.5011	2.0022
10.1583	2.5011	2.0022
10.1667	2.5011	2.0027
10.175	2.5011	2.002
10.1833	2.5011	2.0025
10.1917	2.5011	2.0027
10.2	2.5011	2.0025
10.2083	2.5011	2.0029
10.2167	2.5011	2.0029
10.225	2.5011	2.0032
10.2333	2.5011	2.0036
10.2417	2.5011	2.0039
10.25	2.5011	2.0045
10.2583	2.5011	2.0048
10.2667	2.5011	2.0043
10.275	2.5011	2.0043
10.2833	2.5011	2.0043
10.2917	2.5011	2.0043
10.3	2.5011	2.0041
10.3083	2.5011	2.0045
10.3167	2.5011	2.0039
10.325	2.5011	2.0039
10.3333	2.5011	2.0036
10.3417	2.5011	2.0034
10.35	2.5011	2.0039
10.3583	2.5011	2.0034
10.3667	2.5011	2.0043
10.375	2.5011	2.0036
10.3833	2.5011	2.0032
10.3917	2.5011	2.0025
10.4	2.5011	2.0022
10.4083	2.5011	2.0016
10.4167	2.5011	2.002
10.425	2.5011	2.0032
10.4333	2.5011	2.0034
10.4417	2.5011	2.005
10.45	2.5011	2.0073
10.4583	2.5011	2.0089
10.4667	2.5011	2.0107
10.475	2.5011	2.0123
10.4833	2.5011	2.0142
10.4917	2.5011	2.016
10.5	2.5011	2.0176
10.5083	2.5011	2.0185
10.5167	2.5011	2.0197
10.525	2.5011	2.0192
10.5333	2.5011	2.0194
10.5417	2.5011	2.0194
10.55	2.5011	2.0194
10.5583	2.5011	2.0185
10.5667	2.5011	2.0181
10.575	2.5011	2.0164
10.5833	2.5011	2.0151
10.5917	2.5011	2.0128
10.6	2.5011	2.011
10.6083	2.5011	2.0091
10.6167	2.5011	2.0068
10.625	2.5011	2.0057
10.6333	2.5011	2.0041
10.6417	2.5011	2.0032
10.65	2.5011	2.0029
10.6583	2.5011	2.002
10.6667	2.5011	2.0029
10.675	2.5011	2.0032
10.6833	2.5011	2.0041
10.6917	2.5011	2.0045
10.7	2.5011	2.0057
10.7083	2.5011	2.0064
10.7167	2.5011	2.0077
10.725	2.5011	2.0087
10.7333	2.5011	2.0089
10.7417	2.5011	2.0093
10.75	2.5011	2.0096
10.7583	2.5011	2.0096
10.7667	2.5011	2.0091
10.775	2.5011	2.0089
10.7833	2.5011	2.008
10.7917	2.5011	2.0075
10.8	2.5011	2.0066
10.8083	2.5011	2.0057
10.8167	2.5011	2.0048
10.825	2.5011	2.0043
10.8333	2.5011	2.0034
10.8417	2.5011	2.0029
10.85	2.5011	2.0029
10.8583	2.5011	2.0032
10.8667	2.5011	2.0034
10.875	2.5011	2.0032
10.8833	2.5011	2.0034
10.8917	2.5011	2.0043
10.9	2.5011	2.005
10.9083	2.5011	2.0055
10.9167	2.5011	2.0055
10.925	2.5011	2.0066
10.9333	2.5011	2.0064
10.9417	2.5011	2.0068
10.95	2.5011	2.0073
10.9583	2.5011	2.0073
10.9667	2.5011	2.0071
10.975	2.5011	2.0071
10.9833	2.5011	2.0071
10.9917	2.5011	2.0068
11	2.5011	2.0064
11.0083	2.5011	2.0061
11.0167	2.5011	2.0061
11.025	2.5011	2.0055
11.0333	2.5011	2.0052
11.0417	2.5011	2.005
11.05	2.5011	2.0043
11.0583	2.5011	2.0048
11.0667	2.5011	2.005
11.075	2.5011	2.0048
11.0833	2.5011	2.0052
11.0917	2.5011	2.0052
11.1	2.5011	2.0055
11.1083	2.5011	2.0064
11.1167	2.5011	2.0061
11.125	2.5011	2.0066
11.1333	2.5011	2.0073
11.1417	2.5011	2.0073
11.15	2.5011	2.0071
11.1583	2.5011	2.008
11.1667	2.5011	2.0075
11.175	2.5011	2.0073
11.1833	2.5011	2.0077
11.1917	2.5011	2.0077
11.2	2.5011	2.0071
11.2083	2.5011	2.0071
11.2167	2.5011	2.0068
11.225	2.5011	2.0071
11.2333	2.5011	2.0061
11.2417	2.5011	2.0061
11.25	2.5011	2.0064
11.2583	2.5011	2.0064
11.2667	2.5011	2.0064
11.275	2.5011	2.0064
11.2833	2.5011	2.0064
11.2917	2.5011	2.0071
11.3	2.5011	2.0075
11.3083	2.5011	2.0075
11.3167	2.5011	2.0075
11.325	2.5011	2.0075
11.3333	2.5011	2.008
11.3417	2.5011	2.0082
11.35	2.5011	2.0084
11.3583	2.5011	2.0084
11.3667	2.5011	2.0089
11.375	2.5011	2.0091
11.3833	2.5011	2.0082
11.3917	2.5011	2.0084
11.4	2.5011	2.008
11.4083	2.5011	2.0087
11.4167	2.5011	2.0077
11.425	2.5011	2.0077
11.4333	2.5011	2.0077
11.4417	2.5011	2.0077
11.45	2.5011	2.008
11.4583	2.5011	2.008
11.4667	2.5011	2.008
11.475	2.5011	2.0082
11.4833	2.5011	2.0087
11.4917	2.5011	2.0087
11.5	2.5011	2.0082
11.5083	2.5011	2.0087
11.5167	2.5011	2.0087
11.525	2.5011	2.0089
11.5333	2.5011	2.0089
11.5417	2.5011	2.0091
11.55	2.5011	2.0096
11.5583	2.5011	2.0091
11.5667	2.5011	2.0096
11.575	2.5011	2.0091
11.5833	2.5011	2.0089
11.5917	2.5011	2.0087
11.6	2.5011	2.0087
11.6083	2.5011	2.0087
11.6167	2.5011	2.0089
11.625	2.5011	2.0089
11.6333	2.5011	2.0089
11.6417	2.5011	2.0091
11.65	2.5011	2.0084
11.6583	2.5011	2.0075
11.6667	2.5011	2.0073
11.675	2.5011	2.0075
11.6833	2.5011	2.0073
11.6917	2.5007	2.0082
11.7	2.5011	2.0096
11.7083	2.5011	2.0114
11.7167	2.5007	2.0128
11.725	2.5011	2.0148
11.7333	2.5011	2.0164
11.7417	2.5011	2.0181
11.75	2.5007	2.0201
11.7583	2.5011	2.0224
11.7667	2.5011	2.024
11.775	2.5011	2.0247
11.7833	2.5011	2.0263
11.7917	2.5011	2.0258
11.8	2.5011	2.027
11.8083	2.5011	2.0268
11.8167	2.5007	2.0268
11.825	2.5011	2.0256
11.8333	2.5011	2.0238
11.8417	2.5011	2.0215
11.85	2.5011	2.0194
11.8583	2.5011	2.0169
11.8667	2.5011	2.0142
11.875	2.5011	2.0126
11.8833	2.5011	2.01
11.8917	2.5011	2.0082
11.9	2.5011	2.0068
11.9083	2.5011	2.0061
11.9167	2.5011	2.0061
11.925	2.5011	2.0066
11.9333	2.5011	2.0071
11.9417	2.5011	2.0075
11.95	2.5011	2.0091
11.9583	2.5011	2.0098
11.9667	2.5011	2.0112
11.975	2.5011	2.0126
11.9833	2.5011	2.0137
11.9917	2.5011	2.0148
12	2.5011	2.0155
12.0083	2.5011	2.016
12.0167	2.5011	2.0167
12.025	2.5011	2.016
12.0333	2.5011	2.0158
12.0417	2.5011	2.0146
12.05	2.5011	2.0137
12.0583	2.5011	2.0128
12.0667	2.5011	2.0114
12.075	2.5011	2.0103
12.0833	2.5011	2.0093
12.0917	2.5011	2.0084
12.1	2.5011	2.008
12.1083	2.5011	2.0073
12.1167	2.5011	2.0071
12.125	2.5011	2.0073
12.1333	2.5011	2.0075
12.1417	2.5011	2.008
12.15	2.5011	2.0087
12.1583	2.5011	2.0096
12.1667	2.5011	2.0105
12.175	2.5011	2.0107
12.1833	2.5011	2.0114
12.1917	2.5011	2.0121
12.2	2.5011	2.0128
12.2083	2.5011	2.0139
12.2167	2.5011	2.0137
12.225	2.5011	2.0139
12.2333	2.5011	2.0139
12.2417	2.5011	2.0139
12.25	2.5011	2.013
12.2583	2.5011	2.013
12.2667	2.5011	2.0119
12.275	2.5011	2.0112
12.2833	2.5011	2.011
12.2917	2.5011	2.0105
12.3	2.5011	2.01
12.3083	2.5011	2.0098
12.3167	2.5011	2.0098
12.325	2.5011	2.0098
12.3333	2.5011	2.0098
12.3417	2.5011	2.01
12.35	2.5011	2.0103
12.3583	2.5011	2.0112
12.3667	2.5011	2.011
12.375	2.5011	2.0121
12.3833	2.5011	2.0123
12.3917	2.5011	2.0128
12.4	2.5011	2.013
12.4083	2.5011	2.0135
12.4167	2.5011	2.0132
12.425	2.5011	2.0137
12.4333	2.5011	2.0135
12.4417	2.5011	2.0132
12.45	2.5011	2.0132
12.4583	2.5011	2.0132
12.4667	2.5011	2.0128
12.475	2.5011	2.0126
12.4833	2.5011	2.0123
12.4917	2.5011	2.0123
12.5	2.5011	2.0123
12.5083	2.5011	2.0116
12.5167	2.5011	2.0119
12.525	2.5011	2.0121
12.5333	2.5011	2.0119
12.5417	2.5011	2.0121
12.55	2.5011	2.0121
12.5583	2.5011	2.0123
12.5667	2.5011	2.0128
12.575	2.5007	2.013
12.5833	2.5011	2.0135
12.5917	2.5011	2.0135
12.6	2.5011	2.0139
12.6083	2.5011	2.0137
12.6167	2.5011	2.0139
12.625	2.5011	2.0139
12.6333	2.5011	2.0139
12.6417	2.5011	2.0139
12.65	2.5011	2.0144
12.6583	2.5011	2.0137
12.6667	2.5011	2.0137
12.675	2.5011	2.0137
12.6833	2.5011	2.0132
12.6917	2.5011	2.0132
12.7	2.5011	2.0137
12.7083	2.5011	2.013
12.7167	2.5011	2.0135
12.725	2.5011	2.013
12.7333	2.5011	2.0137
12.7417	2.5011	2.0139
12.75	2.5011	2.0137
12.7583	2.5011	2.0132
12.7667	2.5011	2.0128
12.775	2.5011	2.013
12.7833	2.5011	2.013
12.7917	2.5007	2.0135
12.8	2.5011	2.0146
12.8083	2.5011	2.0167
12.8167	2.5011	2.019
12.825	2.5007	2.0217
12.8333	2.5011	2.0251
12.8417	2.5011	2.0274
12.85	2.5011	2.03
12.8583	2.5011	2.0316
12.8667	2.5011	2.0329
12.875	2.5011	2.0327
12.8833	2.5011	2.0318
12.8917	2.5011	2.0295
12.9	2.5011	2.0272
12.9083	2.5011	2.0249
12.9167	2.5011	2.0222
12.925	2.5011	2.0201
12.9333	2.5011	2.0174
12.9417	2.5011	2.0158
12.95	2.5011	2.0137
12.9583	2.5011	2.0116
12.9667	2.5011	2.011
12.975	2.5011	2.01
12.9833	2.5011	2.0105
12.9917	2.5011	2.0112
13	2.5011	2.0119
13.0083	2.5011	2.013
13.0167	2.5011	2.0144
13.025	2.5011	2.0155
13.0333	2.5011	2.0169
13.0417	2.5011	2.0183
13.05	2.5011	2.0201
13.0583	2.5011	2.021
13.0667	2.5011	2.0217
13.075	2.5011	2.0215
13.0833	2.5011	2.0215
13.0917	2.5011	2.0217
13.1	2.5011	2.0206
13.1083	2.5011	2.0203
13.1167	2.5011	2.0185
13.125	2.5011	2.0174
13.1333	2.5011	2.0162
13.1417	2.5011	2.0148
13.15	2.5011	2.0144
13.1583	2.5011	2.013
13.1667	2.5011	2.013
13.175	2.5011	2.0128
13.1833	2.5011	2.0126
13.1917	2.5011	2.0123
13.2	2.5011	2.0135
13.2083	2.5011	2.0132
13.2167	2.5011	2.0148
13.225	2.5011	2.0148
13.2333	2.5011	2.0155
13.2417	2.5011	2.0167
13.25	2.5011	2.0178
13.2583	2.5011	2.0181
13.2667	2.5011	2.0185
13.275	2.5011	2.019
13.2833	2.5011	2.0192
13.2917	2.5011	2.0192
13.3	2.5011	2.0194
13.3083	2.5011	2.019
13.3167	2.5011	2.0187
13.325	2.5011	2.0185
13.3333	2.5011	2.0171
13.3417	2.5011	2.0167
13.35	2.5011	2.0164
13.3583	2.5011	2.0155
13.3667	2.5011	2.0151
13.375	2.5011	2.0155
13.3833	2.5011	2.0148
13.3917	2.5011	2.0151
13.4	2.5011	2.0155
13.4083	2.5011	2.016
13.4167	2.5011	2.0162
13.425	2.5011	2.0167
13.4333	2.5011	2.0164
13.4417	2.5011	2.0169
13.45	2.5011	2.0176
13.4583	2.5011	2.0181
13.4667	2.5011	2.0183
13.475	2.5011	2.019
13.4833	2.5011	2.0187
13.4917	2.5011	2.0194
13.5	2.5011	2.0187
13.5083	2.5011	2.0187
13.5167	2.5011	2.0187
13.525	2.5011	2.019
13.5333	2.5011	2.0178
13.5417	2.5011	2.0174
13.55	2.5011	2.0176
13.5583	2.5011	2.0176
13.5667	2.5011	2.0171
13.575	2.5011	2.0169
13.5833	2.5011	2.0171
13.5917	2.5011	2.0174
13.6	2.5011	2.0167
13.6083	2.5011	2.0171
13.6167	2.5011	2.0171
13.625	2.5011	2.0174
13.6333	2.5011	2.0178
13.6417	2.5011	2.0183
13.65	2.5011	2.0187
13.6583	2.5011	2.0185
13.6667	2.5011	2.019
13.675	2.5011	2.0192
13.6833	2.5011	2.0192
13.6917	2.5011	2.0187
13.7	2.5011	2.0178
13.7083	2.5011	2.0176
13.7167	2.5011	2.0185
13.725	2.5011	2.0192
13.7333	2.5011	2.0197
13.7417	2.5011	2.0206
13.75	2.5011	2.0226
13.7583	2.5011	2.0249
13.7667	2.5011	2.0286
13.775	2.5011	2.0306
13.7833	2.5011	2.0339
13.7917	2.5011	2.0345
13.8	2.5011	2.0359
13.8083	2.5011	2.0359
13.8167	2.5011	2.0345
13.825	2.5011	2.0329
13.8333	2.5011	2.0313
13.8417	2.5011	2.029
13.85	2.5011	2.0265
13.8583	2.5011	2.0245
13.8667	2.5011	2.021
13.875	2.5011	2.0194
13.8833	2.5011	2.0176
13.8917	2.5011	2.016
13.9	2.5011	2.0153
13.9083	2.5011	2.0148
13.9167	2.5011	2.0153
13.925	2.5011	2.0153
13.9333	2.5011	2.0158
13.9417	2.5011	2.0169
13.95	2.5011	2.0185
13.9583	2.5011	2.0199
13.9667	2.5011	2.021
13.975	2.5011	2.0233
13.9833	2.5011	2.0245
13.9917	2.5011	2.0249
14	2.5011	2.0258
14.0083	2.5011	2.0258
14.0167	2.5011	2.0265
14.025	2.5011	2.0261
14.0333	2.5011	2.0249
14.0417	2.5011	2.024
14.05	2.5011	2.0235
14.0583	2.5011	2.0215
14.0667	2.5011	2.0203
14.075	2.5011	2.0192
14.0833	2.5011	2.0183
14.0917	2.5011	2.0174
14.1	2.5011	2.0174
14.1083	2.5011	2.0164
14.1167	2.5011	2.0171
14.125	2.5011	2.0174
14.1333	2.5011	2.0178
14.1417	2.5011	2.0181
14.15	2.5011	2.0192
14.1583	2.5011	2.0192
14.1667	2.5011	2.0199
14.175	2.5011	2.0213
14.1833	2.5011	2.0217
14.1917	2.5011	2.0226
14.2	2.5011	2.0229
14.2083	2.5011	2.0231
14.2167	2.5011	2.024
14.225	2.5011	2.0238
14.2333	2.5011	2.0242
14.2417	2.5011	2.0229
14.25	2.5011	2.0229
14.2583	2.5011	2.0224
14.2667	2.5011	2.0213
14.275	2.5011	2.0213
14.2833	2.5011	2.0201
14.2917	2.5011	2.0199
14.3	2.5011	2.0199
14.3083	2.5011	2.0194
14.3167	2.5011	2.0201
14.325	2.5011	2.0199
14.3333	2.5011	2.0194
14.3417	2.5011	2.0199
14.35	2.5011	2.0201
14.3583	2.5011	2.021
14.3667	2.5011	2.0217
14.375	2.5011	2.0222
14.3833	2.5011	2.0219
14.3917	2.5011	2.0224
14.4	2.5011	2.0226
14.4083	2.5011	2.0229
14.4167	2.5011	2.0231
14.425	2.5011	2.0235
14.4333	2.5011	2.0235
14.4417	2.5011	2.0235
14.45	2.5011	2.0231
14.4583	2.5011	2.0229
14.4667	2.5011	2.0222
14.475	2.5011	2.0229
14.4833	2.5011	2.0217
14.4917	2.5011	2.0215
14.5	2.5011	2.0213
14.5083	2.5011	2.0213
14.5167	2.5011	2.0217
14.525	2.5011	2.0217
14.5333	2.5011	2.0219
14.5417	2.5011	2.0222
14.55	2.5011	2.0226
14.5583	2.5011	2.0222
14.5667	2.5011	2.0224
14.575	2.5011	2.0226
14.5833	2.5011	2.0229
14.5917	2.5011	2.0233
14.6	2.5011	2.0231
14.6083	2.5011	2.0233
14.6167	2.5011	2.024
14.625	2.5011	2.0238
14.6333	2.5011	2.024
14.6417	2.5011	2.0238
14.65	2.5011	2.0235
14.6583	2.5011	2.0235
14.6667	2.5011	2.0233
14.675	2.5011	2.0233
14.6833	2.5011	2.0231
14.6917	2.5011	2.0231
14.7	2.5011	2.0233
14.7083	2.5011	2.0229
14.7167	2.5011	2.0231
14.725	2.5011	2.0229
14.7333	2.5011	2.0231
14.7417	2.5011	2.0235
14.75	2.5011	2.0238
14.7583	2.5011	2.024
14.7667	2.5011	2.0238
14.775	2.5011	2.0238
14.7833	2.5011	2.024
14.7917	2.5011	2.0242
14.8	2.5011	2.0249
14.8083	2.5011	2.0245
14.8167	2.5011	2.0242
14.825	2.5011	2.0242
14.8333	2.5011	2.0247
14.8417	2.5011	2.0245
14.85	2.5011	2.0245
14.8583	2.5011	2.0249
14.8667	2.5011	2.0245
14.875	2.5011	2.0245
14.8833	2.5011	2.0245
14.8917	2.5011	2.0249
14.9	2.5011	2.0242
14.9083	2.5011	2.024
14.9167	2.5011	2.0242
14.925	2.5011	2.0247
14.9333	2.5011	2.0242
14.9417	2.5011	2.0242
14.95	2.5011	2.0249
14.9583	2.5011	2.0251
14.9667	2.5011	2.0249
14.975	2.5011	2.0256
14.9833	2.5011	2.0256
14.9917	2.5011	2.0256
15	2.5011	2.0256
15.0083	2.5011	2.0261
15.0167	2.5011	2.0261
15.025	2.5011	2.0261
15.0333	2.5011	2.0258
15.0417	2.5011	2.0261
15.05	2.5011	2.0254
15.0583	2.5011	2.0256
15.0667	2.5011	2.0254
15.075	2.5011	2.0251
15.0833	2.5011	2.0256
15.0917	2.5011	2.0251
15.1	2.5011	2.0251
15.1083	2.5011	2.0258
15.1167	2.5011	2.0251
15.125	2.5011	2.0251
15.1333	2.5011	2.0256
15.1417	2.5011	2.0261
15.15	2.5011	2.0261
15.1583	2.5011	2.0256
15.1667	2.5011	2.0258
15.175	2.5011	2.0265
15.1833	2.5011	2.0265
15.1917	2.5011	2.0268
15.2	2.5011	2.0263
15.2083	2.5011	2.0265
15.2167	2.5011	2.027
15.225	2.5011	2.0272
15.2333	2.5011	2.0268
15.2417	2.5011	2.0265
15.25	2.5011	2.0265
15.2583	2.5011	2.0265
15.2667	2.5011	2.027
15.275	2.5011	2.0263
15.2833	2.5011	2.0268
15.2917	2.5011	2.0263
15.3	2.5011	2.0265
15.3083	2.5011	2.0263
15.3167	2.5011	2.0261
15.325	2.5011	2.0265
15.3333	2.5011	2.0268
15.3417	2.5011	2.0268
15.35	2.5011	2.027
15.3583	2.5011	2.0272
15.3667	2.5011	2.0265
15.375	2.5011	2.0268
15.3833	2.5011	2.0274
15.3917	2.5011	2.0272
15.4	2.5011	2.0272
15.4083	2.5011	2.0279
15.4167	2.5011	2.0284
15.425	2.5011	2.0284
15.4333	2.5011	2.0279
15.4417	2.5011	2.0286
15.45	2.5011	2.0277
15.4583	2.5011	2.0277
15.4667	2.5011	2.0274
15.475	2.5011	2.0277
15.4833	2.5011	2.0281
15.4917	2.5011	2.0277
15.5	2.5011	2.0277
15.5083	2.5011	2.0284
15.5167	2.5011	2.0274
15.525	2.5011	2.0277
15.5333	2.5011	2.0281
15.5417	2.5011	2.0279
15.55	2.5011	2.0279
15.5583	2.5011	2.0281
15.5667	2.5011	2.0279
15.575	2.5011	2.0279
15.5833	2.5011	2.0284
15.5917	2.5011	2.0281
15.6	2.5011	2.0281
15.6083	2.5011	2.0281
15.6167	2.5011	2.0284
15.625	2.5011	2.0286
15.6333	2.5011	2.0286
15.6417	2.5011	2.0286
15.65	2.5011	2.0286
15.6583	2.5011	2.0288
15.6667	2.5011	2.0293
15.675	2.5011	2.0297
15.6833	2.5011	2.0288
15.6917	2.5011	2.029
15.7	2.5011	2.0288
15.7083	2.5011	2.029
15.7167	2.5011	2.0297
15.725	2.5011	2.0295
15.7333	2.5011	2.029
15.7417	2.5011	2.029
15.75	2.5011	2.0295
15.7583	2.5011	2.0295
15.7667	2.5011	2.0293
15.775	2.5011	2.0288
15.7833	2.5011	2.0286
15.7917	2.5011	2.0286
15.8	2.5011	2.0293
15.8083	2.5011	2.0288
15.8167	2.5011	2.0293
15.825	2.5011	2.029
15.8333	2.5011	2.0293
15.8417	2.5011	2.03
15.85	2.5011	2.03
15.8583	2.5011	2.0297
15.8667	2.5011	2.03
15.875	2.5011	2.0304
15.8833	2.5011	2.03
15.8917	2.5011	2.03
15.9	2.5011	2.0302
15.9083	2.5011	2.0306
15.9167	2.5011	2.0302
15.925	2.5011	2.0304
15.9333	2.5011	2.0302
15.9417	2.5011	2.0302
15.95	2.5011	2.0302
15.9583	2.5011	2.03
15.9667	2.5011	2.0297
15.975	2.5011	2.0295
15.9833	2.5011	2.0297
15.9917	2.5011	2.03
16	2.5011	2.03
16.0083	2.5011	2.03
16.0167	2.5011	2.03
16.025	2.5011	2.0304
16.0333	2.5011	2.0302
16.0417	2.5011	2.0302
16.05	2.5011	2.0302
16.0583	2.5011	2.0304
16.0667	2.5011	2.0306
16.075	2.5011	2.0304
16.0833	2.5011	2.0304
16.0917	2.5011	2.0313
16.1	2.5011	2.0313
16.1083	2.5011	2.0311
16.1167	2.5011	2.0306
16.125	2.5011	2.0309
16.1333	2.5011	2.0311
16.1417	2.5011	2.0309
16.15	2.5011	2.0309
16.1583	2.5011	2.0313
16.1667	2.5011	2.0311
16.175	2.5011	2.0311
16.1833	2.5011	2.0313
16.1917	2.5011	2.0318
16.2	2.5011	2.032
16.2083	2.5011	2.0313
16.2167	2.5011	2.0313
16.225	2.5011	2.032
16.2333	2.5011	2.0313
16.2417	2.5011	2.0316
16.25	2.5011	2.0316
16.2583	2.5011	2.0313
16.2667	2.5011	2.0313
16.275	2.5011	2.032
16.2833	2.5011	2.032
16.2917	2.5011	2.0318
16.3	2.5011	2.0322
16.3083	2.5011	2.0318
16.3167	2.5011	2.0318
16.325	2.5011	2.0318
16.3333	2.5011	2.032
16.3417	2.5011	2.032
16.35	2.5011	2.032
16.3583	2.5011	2.0327
16.3667	2.5011	2.0322
16.375	2.5011	2.0329
16.3833	2.5011	2.0329
16.3917	2.5011	2.0322
16.4	2.5011	2.0325
16.4083	2.5011	2.0327
16.4167	2.5011	2.0325
16.425	2.5011	2.0329
16.4333	2.5011	2.0332
16.4417	2.5011	2.0332
16.45	2.5011	2.0329
16.4583	2.5011	2.0325
16.4667	2.5011	2.0327
16.475	2.5011	2.0325
16.4833	2.5011	2.0325
16.4917	2.5011	2.0322
16.5	2.5011	2.0325
16.5083	2.5011	2.0325
16.5167	2.5011	2.0327
16.525	2.5011	2.0334
16.5333	2.5011	2.0332
16.5417	2.5011	2.0336
16.55	2.5011	2.0339
16.5583	2.5011	2.0339
16.5667	2.5011	2.0336
16.575	2.5011	2.0339
16.5833	2.5011	2.0343
16.5917	2.5011	2.0341
16.6	2.5011	2.0343
16.6083	2.5011	2.0336
16.6167	2.5011	2.0334
16.625	2.5011	2.0339
16.6333	2.5011	2.0332
16.6417	2.5011	2.0332
16.65	2.5011	2.0334
[truncated: 12,401 more rows]

[truncated: 37 more sheets: Fig. 4a, Fig. 4b, Fig. 4c, Fig. 4d, Fig. 4e, Fig. 4f, Fig. 4g, Fig. 4h, Fig. 5a, Fig. 5b, Fig. 5d, Fig. 5f, Fig. 5g, Supplementary Fig. 3, Supplementary Fig. 9, Supplementary Fig. 10, Supplementary Fig. 11, Supplementary Fig. 12, Supplementary Fig. 13, Supplementary Fig. 14 …]
